# Supplementary material for: (6aS,11aR,11cS)-8-Sulfanylidene-2,3,5,6,6a,7,11,11a,11b,11c-decahydro-3a,7a-diaza-1H,4H-benzo[de]anthracen-3a-ium chloride hemihydrate
Source: Acta Crystallogr Sect E Struct Rep Online. 2011 Jun 18;67(Pt 7):o1743–4. doi: 10.1107/S160053681100972X (PMC3151885; doi:10.1107/S160053681100972X)
Supplement: Supplementary file 1 [file e-67-o1743-sup1.cif]

##############################################################################
#                                                                            #
# This CIF contains the data in a paper accepted for publication in          #
# Acta Crystallographica Section E. It conforms to the requirements of       #
# Notes for Authors for Acta Crystallographica Section E, and has been       #
# peer reviewed under the auspices of the IUCr Commission on Journals.       #
#                                                                            #
# Full details of the Crystallographic Information File format               #
# are given in the paper "The Crystallographic Information File (CIF):       #
# a New Standard Archive File for Crystallography" by S. R. Hall, F. H.      #
# Allen and I. D. Brown [Acta Cryst. (1991), A47, 655-685].                  #
#                                                                            #
# The current version of the core CIF dictionary is obtainable from          #
# ftp://ftp.iucr.org/pub/cif_core.dic.                                       #
#                                                                            #
# Software is freely available for graphical display of the structure(s)     #
# in this CIF. For information consult the CIF software page                 #
# http://www.iucr.org/resources/cif/software.                                #
#                                                                            #
# This file may be used for bona fide research purposes within the           #
# scientific community so long as proper attribution is given to the journal # 
# article from which it was obtained.                                        #
#                                                                            #
##############################################################################
data_global
_audit_creation_method     SHELXL-97
_journal_date_recd_electronic     2010-12-11
_journal_date_accepted     2011-03-15
_journal_name_full     'Acta Crystallographica, Section E'
_journal_year     2011
_journal_volume     67
_journal_issue      7
_journal_page_first     o1743
_journal_page_last     o1744
_journal_paper_category     QO
_journal_coeditor_code     LH5190
_publ_contact_author_name     'Hong-Gang Hu'
_publ_contact_author_address
;
Department of Organic Chemistry, School of Pharmacy
Second Military Medical University
Shanghai 200433
People's Republic of China
;
_publ_contact_author_email     huhonggang_fox@msn.com
_publ_contact_author_fax     '86-21-81871225'
_publ_contact_author_phone     '86-21-81871225'
_publ_section_title
;\
(6a<i>S</i>,11a<i>R</i>,11c<i>S</i>)-8-Sulfanylidene-\
2,3,5,6,6a,7,11,11a,11b,11c-decahydro-\
3a,7a-diaza-1<i>H</i>,4<i>H</i>-benzo[<i>de</i>]anthracen-3a-ium
chloride hemihydrate
;
loop_
    _publ_author_name
    _publ_author_footnote
    _publ_author_address
    'Liang Wang' ?
;
School of Pharmacy
Yantai University
Yantai 264005
People's Republic of China
;
    'Chun-Mei Zhang' ?
;
Department of Organic Chemistry
School of Pharmacy
Second Military Medical University
Shanghai 200433
People's Republic of China
;
    'Jun-Xiang Guo' ?
;
Department of Organic Chemistry
School of Pharmacy
Second Military Medical University
Shanghai 200433
People's Republic of China
;
    'Qiu-Ye Wu' ?
;
Department of Organic Chemistry
School of Pharmacy
Second Military Medical University
Shanghai 200433
People's Republic of China
;
    'Hong-Gang Hu' ?
;
Department of Organic Chemistry
School of Pharmacy
Second Military Medical University
Shanghai 200433
People's Republic of China
;
data_I
_audit_creation_method     SHELXL-97
_chemical_name_systematic
;
(6a<i>S</i>,11a<i>R</i>,11c<i>S</i>)-8-Sulfanylidene-
2,3,5,6,6a,7,11,11a,11b,11c-decahydro-
3a,7a-diaza-1<i>H</i>,4<i>H</i>-benzo[<i>de</i>]anthracen-3a-ium
chloride hemihydrate
;
_chemical_name_common     ?
_chemical_formula_moiety     'C15 H23 N2 S +, Cl -, 0.5(H2 O)'
_chemical_formula_sum     'C15 H24 Cl N2 O0.5 S'
_chemical_formula_iupac     'C15 H23 N2 S +, Cl -, 0.5H2 O'
_chemical_formula_weight     306.87
_chemical_melting_point     ?
_symmetry_cell_setting     tetragonal
_symmetry_space_group_name_H-M     'P 41 21 2'
_symmetry_space_group_name_Hall     'P 4abw 2nw'
loop_
    _symmetry_equiv_pos_as_xyz
    'x, y, z'
    '-x, -y, z+1/2'
    '-y+1/2, x+1/2, z+1/4'
    'y+1/2, -x+1/2, z+3/4'
    '-x+1/2, y+1/2, -z+1/4'
    'x+1/2, -y+1/2, -z+3/4'
    'y, x, -z'
    '-y, -x, -z+1/2'
_cell_length_a     7.793(5)
_cell_length_b     7.793(5)
_cell_length_c     52.59(5)
_cell_angle_alpha     90.00
_cell_angle_beta     90.00
_cell_angle_gamma     90.00
_cell_volume     3194(4)
_cell_formula_units_Z     8
_cell_measurement_reflns_used     927
_cell_measurement_theta_min     2.711
_cell_measurement_theta_max     23.989
_cell_measurement_temperature     293(2)
_exptl_crystal_description     block
_exptl_crystal_colour     yellow
_exptl_crystal_size_max     0.25
_exptl_crystal_size_mid     0.20
_exptl_crystal_size_min     0.18
_exptl_crystal_density_diffrn     1.281
_exptl_crystal_density_meas     ?
_exptl_crystal_density_method     'not measured'
_exptl_crystal_F_000     1320
_exptl_absorpt_coefficient_mu     0.364
_exptl_absorpt_correction_type     multi-scan
_exptl_absorpt_process_details     '(SADABS; Sheldrick, 1996)'
_exptl_absorpt_correction_T_min     0.9145
_exptl_absorpt_correction_T_max     0.9374
_exptl_special_details
;
;
_diffrn_ambient_temperature     293(2)
_diffrn_radiation_type     MoK\a
_diffrn_radiation_wavelength     0.71073
_diffrn_radiation_source     'fine-focus sealed tube'
_diffrn_radiation_monochromator     graphite
_diffrn_measurement_device_type     'Bruker SMART CCD'
_diffrn_measurement_method     '\f and \w'
_diffrn_detector_area_resol_mean     ?
_diffrn_reflns_number     11100
_diffrn_reflns_av_R_equivalents     0.0432
_diffrn_reflns_av_sigmaI/netI     0.0344
_diffrn_reflns_theta_min     2.64
_diffrn_reflns_theta_max     25.01
_diffrn_reflns_theta_full     25.01
_diffrn_measured_fraction_theta_max     0.998
_diffrn_measured_fraction_theta_full     0.998
_diffrn_reflns_limit_h_min     -9
_diffrn_reflns_limit_h_max     7
_diffrn_reflns_limit_k_min     -7
_diffrn_reflns_limit_k_max     9
_diffrn_reflns_limit_l_min     -54
_diffrn_reflns_limit_l_max     62
_diffrn_standards_number     ?
_diffrn_standards_interval_count     ?
_diffrn_standards_interval_time     ?
_diffrn_standards_decay_%     ?
_refine_special_details
;
Refinement of <i>F</i>^2^ against ALL reflections. The weighted <i>R</i>-factor
<i>wR</i> and goodness of fit <i>S</i> are based on <i>F</i>^2^, conventional
<i>R</i>-factors <i>R</i> are based on <i>F</i>, with <i>F</i> set to zero for
negative <i>F</i>^2^. The threshold expression of <i>F</i>^2^ >
\s(<i>F</i>^2^) is used only for calculating <i>R</i>-factors(gt) <i>etc</i>.
and is not relevant to the choice of reflections for refinement.
<i>R</i>-factors based on <i>F</i>^2^ are statistically about twice as large
as those based on <i>F</i>, and <i>R</i>- factors based on ALL data will be
even larger.
;
_reflns_number_total     2816
_reflns_number_gt     2489
_reflns_threshold_expression     I>2\s(I)
_refine_ls_structure_factor_coef     Fsqd
_refine_ls_matrix_type     full
_refine_ls_R_factor_all     0.0801
_refine_ls_R_factor_gt     0.0710
_refine_ls_wR_factor_gt     0.1990
_refine_ls_wR_factor_ref     0.2043
_refine_ls_goodness_of_fit_ref     1.225
_refine_ls_restrained_S_all     1.225
_refine_ls_number_reflns     2816
_refine_ls_number_parameters     190
_refine_ls_number_restraints     0
_refine_ls_hydrogen_treatment     mixed
_refine_ls_weighting_scheme     calc
_refine_ls_weighting_details
         'calc w=1/[\s^2^(Fo^2^)+(0.1040P)^2^+2.0841P] where P=(Fo^2^+2Fc^2^)/3'
_atom_sites_solution_hydrogens     geom
_atom_sites_solution_primary     direct
_atom_sites_solution_secondary     difmap
_refine_ls_shift/su_max     0.002
_refine_ls_shift/su_mean     0.000
_refine_diff_density_max     0.640
_refine_diff_density_min     -0.254
_refine_ls_extinction_method     none
_refine_ls_extinction_coef     ?
_refine_ls_abs_structure_details     'Flack (1983), 1023 Friedel pairs'
_refine_ls_abs_structure_Flack     0.1(2)
loop_
    _atom_type_symbol
    _atom_type_description
    _atom_type_scat_dispersion_real
    _atom_type_scat_dispersion_imag
    _atom_type_scat_source
    'C' 'C' 0.0033 0.0016
                         'International Tables Vol C Tables 4.2.6.8 and 6.1.1.4'
    'H' 'H' 0.0000 0.0000
                         'International Tables Vol C Tables 4.2.6.8 and 6.1.1.4'
    'N' 'N' 0.0061 0.0033
                         'International Tables Vol C Tables 4.2.6.8 and 6.1.1.4'
    'O' 'O' 0.0106 0.0060
                         'International Tables Vol C Tables 4.2.6.8 and 6.1.1.4'
    'S' 'S' 0.1246 0.1234
                         'International Tables Vol C Tables 4.2.6.8 and 6.1.1.4'
    'Cl' 'Cl' 0.1484 0.1585
                         'International Tables Vol C Tables 4.2.6.8 and 6.1.1.4'
_computing_data_collection     'SMART (Bruker, 1997)'
_computing_cell_refinement     'SAINT (Bruker, 1997)'
_computing_data_reduction     'SAINT (Bruker, 1997)'
_computing_structure_solution     'SHELXS97 (Sheldrick, 2008)'
_computing_structure_refinement     'SHELXL97 (Sheldrick, 2008)'
_computing_molecular_graphics     'SHELXTL (Sheldrick, 2008)'
_computing_publication_material     'SHELXTL (Sheldrick, 2008)'
loop_
    _atom_site_type_symbol
    _atom_site_label
    _atom_site_fract_x
    _atom_site_fract_y
    _atom_site_fract_z
    _atom_site_U_iso_or_equiv
    _atom_site_adp_type
    _atom_site_calc_flag
    _atom_site_refinement_flags
    _atom_site_occupancy
    _atom_site_symmetry_multiplicity
    _atom_site_disorder_assembly
    _atom_site_disorder_group
    S S1 0.6279(2) 0.2217(2) 0.11342(2) 0.0559(4) Uani d . 1 1 . .
    Cl Cl1 0.2534(2) 0.6515(3) 0.01987(3) 0.0785(6) Uani d . 1 1 . .
    N N1 0.4499(5) 0.8604(6) 0.05841(7) 0.0415(9) Uani d . 1 1 . .
    N N2 0.6084(5) 0.4228(5) 0.07265(6) 0.0357(9) Uani d . 1 1 . .
    C C1 0.7029(6) 0.3215(6) 0.08746(8) 0.0400(11) Uani d . 1 1 . .
    C C2 0.8817(7) 0.2948(7) 0.08006(9) 0.0511(12) Uani d . 1 1 . .
    H H2A 0.9548 0.2386 0.0913 0.061 Uiso calc R 1 1 . .
    C C3 0.9422(7) 0.3467(8) 0.05836(10) 0.0543(13) Uani d . 1 1 . .
    H H3A 1.0566 0.3260 0.0544 0.065 Uiso calc R 1 1 . .
    C C4 0.8319(7) 0.4387(7) 0.03976(9) 0.0483(13) Uani d . 1 1 . .
    H H4A 0.7864 0.3570 0.0276 0.058 Uiso calc R 1 1 . .
    H H4B 0.9011 0.5211 0.0305 0.058 Uiso calc R 1 1 . .
    C C5 0.6831(6) 0.5324(6) 0.05266(7) 0.0354(10) Uani d . 1 1 . .
    H H5A 0.5944 0.5540 0.0398 0.043 Uiso calc R 1 1 . .
    C C6 0.7298(6) 0.7046(6) 0.06520(7) 0.0352(10) Uani d . 1 1 . .
    H H6A 0.8128 0.6796 0.0787 0.042 Uiso calc R 1 1 . .
    C C7 0.8144(7) 0.8338(7) 0.04731(10) 0.0482(12) Uani d . 1 1 . .
    H H7A 0.8599 0.9285 0.0572 0.058 Uiso calc R 1 1 . .
    H H7B 0.9096 0.7789 0.0387 0.058 Uiso calc R 1 1 . .
    C C8 0.6899(7) 0.9026(7) 0.02780(10) 0.0537(13) Uani d . 1 1 . .
    H H8A 0.6499 0.8097 0.0170 0.064 Uiso calc R 1 1 . .
    H H8B 0.7472 0.9864 0.0171 0.064 Uiso calc R 1 1 . .
    C C9 0.5388(7) 0.9856(7) 0.04105(10) 0.0557(14) Uani d . 1 1 . .
    H H9A 0.5785 1.0832 0.0509 0.067 Uiso calc R 1 1 . .
    H H9B 0.4580 1.0271 0.0284 0.067 Uiso calc R 1 1 . .
    C C10 0.2988(7) 0.9449(8) 0.07086(11) 0.0562(15) Uani d . 1 1 . .
    H H10A 0.3382 1.0390 0.0814 0.067 Uiso calc R 1 1 . .
    H H10B 0.2236 0.9916 0.0579 0.067 Uiso calc R 1 1 . .
    C C11 0.2019(7) 0.8205(8) 0.08673(10) 0.0558(14) Uani d . 1 1 . .
    H H11A 0.1539 0.7319 0.0759 0.067 Uiso calc R 1 1 . .
    H H11B 0.1076 0.8793 0.0950 0.067 Uiso calc R 1 1 . .
    C C12 0.3168(7) 0.7373(8) 0.10691(10) 0.0562(14) Uani d . 1 1 . .
    H H12A 0.3504 0.8233 0.1193 0.067 Uiso calc R 1 1 . .
    H H12B 0.2523 0.6490 0.1157 0.067 Uiso calc R 1 1 . .
    C C13 0.4772(6) 0.6578(7) 0.09521(8) 0.0422(11) Uani d . 1 1 . .
    H H13A 0.5549 0.6309 0.1093 0.051 Uiso calc R 1 1 . .
    C C14 0.5717(6) 0.7830(6) 0.07802(8) 0.0382(11) Uani d . 1 1 . .
    H H14A 0.6122 0.8773 0.0888 0.046 Uiso calc R 1 1 . .
    C C15 0.4427(6) 0.4900(7) 0.08132(8) 0.0394(11) Uani d . 1 1 . .
    H H15A 0.3878 0.4086 0.0926 0.047 Uiso calc R 1 1 . .
    H H15B 0.3676 0.5098 0.0669 0.047 Uiso calc R 1 1 . .
    O O1 0.2960(17) 0.2869(17) 0.0131(3) 0.049(3) Uani d P 0.25 1 . .
    O O2 0.0693(14) 0.0693(14) 0.0000 0.179(12) Uani d SP 0.50 2 . .
    H H1 0.390(8) 0.755(8) 0.0486(10) 0.066(17) Uiso d . 1 1 . .
loop_
    _atom_site_aniso_label
    _atom_site_aniso_U_11
    _atom_site_aniso_U_22
    _atom_site_aniso_U_33
    _atom_site_aniso_U_12
    _atom_site_aniso_U_13
    _atom_site_aniso_U_23
    S1 0.0630(9) 0.0610(9) 0.0436(6) 0.0009(7) -0.0016(6) 0.0180(6)
    Cl1 0.0562(9) 0.1312(17) 0.0481(7) -0.0121(10) -0.0120(7) -0.0032(8)
    N1 0.044(2) 0.041(2) 0.0398(19) 0.0012(19) -0.0050(17) 0.0082(18)
    N2 0.037(2) 0.040(2) 0.0303(17) -0.0046(17) -0.0017(15) 0.0024(15)
    C1 0.046(3) 0.037(3) 0.037(2) 0.001(2) -0.006(2) -0.0013(19)
    C2 0.047(3) 0.057(3) 0.049(3) 0.005(3) -0.007(2) 0.007(2)
    C3 0.046(3) 0.062(4) 0.055(3) 0.014(3) 0.010(2) -0.001(3)
    C4 0.054(3) 0.055(3) 0.036(2) -0.002(3) 0.008(2) -0.002(2)
    C5 0.034(2) 0.046(3) 0.0256(19) 0.000(2) -0.0053(17) 0.0039(18)
    C6 0.028(2) 0.045(3) 0.033(2) 0.001(2) -0.0038(17) -0.0006(19)
    C7 0.041(3) 0.048(3) 0.056(3) -0.004(2) 0.003(2) 0.007(2)
    C8 0.056(3) 0.052(3) 0.052(3) -0.006(3) 0.006(2) 0.018(2)
    C9 0.056(4) 0.048(3) 0.064(3) 0.002(3) 0.000(3) 0.021(3)
    C10 0.047(3) 0.059(3) 0.062(3) 0.020(3) 0.002(3) 0.001(3)
    C11 0.044(3) 0.074(4) 0.049(3) 0.013(3) 0.011(2) 0.008(3)
    C12 0.049(3) 0.072(4) 0.047(3) 0.011(3) 0.009(2) 0.008(3)
    C13 0.038(3) 0.056(3) 0.032(2) 0.003(2) -0.0029(18) 0.007(2)
    C14 0.042(3) 0.045(3) 0.0281(19) 0.000(2) -0.0086(18) -0.0039(19)
    C15 0.029(2) 0.049(3) 0.040(2) -0.001(2) -0.0022(19) 0.012(2)
    O1 0.033(7) 0.026(7) 0.089(9) -0.006(6) 0.007(7) 0.002(6)
    O2 0.074(7) 0.074(7) 0.39(3) -0.027(9) 0.080(13) -0.080(13)
_geom_special_details
;
All e.s.d.'s (except the e.s.d. in the dihedral angle between two l.s. planes)
are estimated using the full covariance matrix. The cell e.s.d.'s are taken
into account individually in the estimation of e.s.d.'s in distances, angles
and torsion angles; correlations between e.s.d.'s in cell parameters are only
used when they are defined by crystal symmetry. An approximate (isotropic)
treatment of cell e.s.d.'s is used for estimating e.s.d.'s involving l.s.
planes.
;
loop_
    _geom_bond_atom_site_label_1
    _geom_bond_atom_site_label_2
    _geom_bond_site_symmetry_2
    _geom_bond_distance
    _geom_bond_publ_flag
    S1 C1 . 1.676(5) ?
    N1 C10 . 1.499(7) ?
    N1 C9 . 1.505(6) ?
    N1 C14 . 1.526(6) ?
    N1 H1 . 1.07(6) ?
    N2 C1 . 1.331(6) ?
    N2 C15 . 1.466(6) ?
    N2 C5 . 1.474(5) ?
    C1 C2 . 1.462(8) ?
    C2 C3 . 1.299(7) ?
    C2 H2A . 0.9300 ?
    C3 C4 . 1.486(8) ?
    C3 H3A . 0.9300 ?
    C4 C5 . 1.529(7) ?
    C4 H4A . 0.9700 ?
    C4 H4B . 0.9700 ?
    C5 C6 . 1.539(6) ?
    C5 H5A . 0.9800 ?
    C6 C7 . 1.527(6) ?
    C6 C14 . 1.531(6) ?
    C6 H6A . 0.9800 ?
    C7 C8 . 1.511(7) ?
    C7 H7A . 0.9700 ?
    C7 H7B . 0.9700 ?
    C8 C9 . 1.513(8) ?
    C8 H8A . 0.9700 ?
    C8 H8B . 0.9700 ?
    C9 H9A . 0.9700 ?
    C9 H9B . 0.9700 ?
    C10 C11 . 1.485(8) ?
    C10 H10A . 0.9700 ?
    C10 H10B . 0.9700 ?
    C11 C12 . 1.532(7) ?
    C11 H11A . 0.9700 ?
    C11 H11B . 0.9700 ?
    C12 C13 . 1.525(7) ?
    C12 H12A . 0.9700 ?
    C12 H12B . 0.9700 ?
    C13 C14 . 1.520(6) ?
    C13 C15 . 1.522(7) ?
    C13 H13A . 0.9800 ?
    C14 H14A . 0.9800 ?
    C15 H15A . 0.9700 ?
    C15 H15B . 0.9700 ?
    O1 O1 7 1.38(3) ?
loop_
    _geom_angle_atom_site_label_1
    _geom_angle_atom_site_label_2
    _geom_angle_atom_site_label_3
    _geom_angle_site_symmetry_1
    _geom_angle_site_symmetry_3
    _geom_angle
    _geom_angle_publ_flag
    C10 N1 C9 . . 110.0(4) ?
    C10 N1 C14 . . 111.5(4) ?
    C9 N1 C14 . . 112.3(4) ?
    C10 N1 H1 . . 102(3) ?
    C9 N1 H1 . . 114(3) ?
    C14 N1 H1 . . 107(3) ?
    C1 N2 C15 . . 121.2(4) ?
    C1 N2 C5 . . 122.8(4) ?
    C15 N2 C5 . . 111.2(4) ?
    N2 C1 C2 . . 117.2(4) ?
    N2 C1 S1 . . 123.9(4) ?
    C2 C1 S1 . . 118.9(4) ?
    C3 C2 C1 . . 122.3(5) ?
    C3 C2 H2A . . 118.8 ?
    C1 C2 H2A . . 118.8 ?
    C2 C3 C4 . . 121.2(5) ?
    C2 C3 H3A . . 119.4 ?
    C4 C3 H3A . . 119.4 ?
    C3 C4 C5 . . 112.1(4) ?
    C3 C4 H4A . . 109.2 ?
    C5 C4 H4A . . 109.2 ?
    C3 C4 H4B . . 109.2 ?
    C5 C4 H4B . . 109.2 ?
    H4A C4 H4B . . 107.9 ?
    N2 C5 C4 . . 109.8(4) ?
    N2 C5 C6 . . 107.0(3) ?
    C4 C5 C6 . . 115.3(4) ?
    N2 C5 H5A . . 108.2 ?
    C4 C5 H5A . . 108.2 ?
    C6 C5 H5A . . 108.2 ?
    C7 C6 C14 . . 110.8(4) ?
    C7 C6 C5 . . 114.4(4) ?
    C14 C6 C5 . . 110.3(4) ?
    C7 C6 H6A . . 107.0 ?
    C14 C6 H6A . . 107.0 ?
    C5 C6 H6A . . 107.0 ?
    C8 C7 C6 . . 112.0(4) ?
    C8 C7 H7A . . 109.2 ?
    C6 C7 H7A . . 109.2 ?
    C8 C7 H7B . . 109.2 ?
    C6 C7 H7B . . 109.2 ?
    H7A C7 H7B . . 107.9 ?
    C7 C8 C9 . . 109.8(4) ?
    C7 C8 H8A . . 109.7 ?
    C9 C8 H8A . . 109.7 ?
    C7 C8 H8B . . 109.7 ?
    C9 C8 H8B . . 109.7 ?
    H8A C8 H8B . . 108.2 ?
    N1 C9 C8 . . 111.1(4) ?
    N1 C9 H9A . . 109.4 ?
    C8 C9 H9A . . 109.4 ?
    N1 C9 H9B . . 109.4 ?
    C8 C9 H9B . . 109.4 ?
    H9A C9 H9B . . 108.0 ?
    C11 C10 N1 . . 111.0(4) ?
    C11 C10 H10A . . 109.4 ?
    N1 C10 H10A . . 109.4 ?
    C11 C10 H10B . . 109.4 ?
    N1 C10 H10B . . 109.4 ?
    H10A C10 H10B . . 108.0 ?
    C10 C11 C12 . . 111.6(5) ?
    C10 C11 H11A . . 109.3 ?
    C12 C11 H11A . . 109.3 ?
    C10 C11 H11B . . 109.3 ?
    C12 C11 H11B . . 109.3 ?
    H11A C11 H11B . . 108.0 ?
    C13 C12 C11 . . 111.8(4) ?
    C13 C12 H12A . . 109.3 ?
    C11 C12 H12A . . 109.3 ?
    C13 C12 H12B . . 109.3 ?
    C11 C12 H12B . . 109.3 ?
    H12A C12 H12B . . 107.9 ?
    C14 C13 C15 . . 110.6(3) ?
    C14 C13 C12 . . 112.1(4) ?
    C15 C13 C12 . . 113.5(4) ?
    C14 C13 H13A . . 106.7 ?
    C15 C13 H13A . . 106.7 ?
    C12 C13 H13A . . 106.7 ?
    C13 C14 N1 . . 110.7(4) ?
    C13 C14 C6 . . 113.3(4) ?
    N1 C14 C6 . . 111.1(3) ?
    C13 C14 H14A . . 107.1 ?
    N1 C14 H14A . . 107.1 ?
    C6 C14 H14A . . 107.1 ?
    N2 C15 C13 . . 107.5(4) ?
    N2 C15 H15A . . 110.2 ?
    C13 C15 H15A . . 110.2 ?
    N2 C15 H15B . . 110.2 ?
    C13 C15 H15B . . 110.2 ?
    H15A C15 H15B . . 108.5 ?
loop_
    _geom_hbond_atom_site_label_D
    _geom_hbond_atom_site_label_H
    _geom_hbond_atom_site_label_A
    _geom_hbond_site_symmetry_A
    _geom_hbond_distance_DH
    _geom_hbond_distance_HA
    _geom_hbond_distance_DA
    _geom_hbond_angle_DHA
    N1 H1 Cl1 . 1.10(9) 2.01(8) 3.019(6) 151(6)
    C4 H4A Cl1 7 0.97 2.82 3.726(7) 155
