# Supplementary material for: (6aS,11aR,11cS)-8-Sulfanylidene-2,3,5,6,6a,7,11,11a,11b,11c-decahydro-3a,7a-diaza-1H,4H-benzo[de]anthracen-3a-ium chloride hemihydrate
Source: Acta Crystallogr Sect E Struct Rep Online. 2011 Jun 18;67(Pt 7):o1743–4. doi: 10.1107/S160053681100972X (PMC3151885; doi:10.1107/S160053681100972X)
Supplement: Supplementary file 2 [file e-67-o1743-Isup2.hkl]

# 
# h,k,l, Fc-squared, Fo-squared, sigma(Fo-squared) and status flag 
# 
data_I
_shelx_title ' a01105a in P4(1)2(1)2' 
_shelx_refln_list_code          4 
_shelx_F_calc_maximum      239.28 
_exptl_crystal_F_000      1320.00 
_reflns_d_resolution_high  0.8406 
 
loop_ 
 _symmetry_equiv_pos_as_xyz 
 'x, y, z' 
 '-x, -y, z+1/2' 
 '-y+1/2, x+1/2, z+1/4' 
 'y+1/2, -x+1/2, z+3/4' 
 '-x+1/2, y+1/2, -z+1/4' 
 'x+1/2, -y+1/2, -z+3/4' 
 'y, x, -z' 
 '-y, -x, -z+1/2' 
 
_cell_length_a     7.7931 
_cell_length_b     7.7931 
_cell_length_c    52.5878 
_cell_angle_alpha  90.000 
_cell_angle_beta   90.000 
_cell_angle_gamma  90.000 
 
_shelx_F_squared_multiplier     1.000 
 
loop_ 
 _refln_index_h 
 _refln_index_k 
 _refln_index_l 
 _refln_F_squared_calc 
 _refln_F_squared_meas 
 _refln_F_squared_sigma 
 _refln_observed_status 
   1   1   0      459.90       84.80     10.72 o 
   0   2   0    25366.17    26867.24    111.17 o 
   1   2   0    10642.05     9575.41     40.38 o 
   2   2   0     5356.80     6096.57     63.48 o 
   1   3   0      392.75      341.67     18.55 o 
   2   3   0     1252.11      788.03     25.00 o 
   3   3   0      195.87      309.58     19.94 o 
   0   4   0      303.67      277.01      9.61 o 
   1   4   0       83.39       85.90     11.31 o 
   2   4   0      245.70      183.58      7.98 o 
   3   4   0     1324.83     1248.02     27.71 o 
   4   4   0     3133.73     3112.99    135.93 o 
   1   5   0      211.47      143.01     38.10 o 
   2   5   0      288.07      252.34     18.50 o 
   3   5   0     1747.98     1651.79     34.45 o 
   4   5   0      179.94      164.46     18.30 o 
   5   5   0     3310.32     2756.23     95.34 o 
   0   6   0        2.76       -2.62     10.66 o 
   1   6   0      854.13      541.79    168.14 o 
   2   6   0       78.08       88.15     10.02 o 
   3   6   0      487.86      395.91     23.27 o 
   4   6   0      801.26      719.24     30.03 o 
   5   6   0      118.93       97.52     22.90 o 
   6   6   0       33.63       62.89     32.45 o 
   1   7   0        0.44        8.52     10.74 o 
   2   7   0      128.49      151.04     20.36 o 
   3   7   0       53.15       73.57     22.43 o 
   4   7   0       79.09       75.33     17.18 o 
   5   7   0      161.78      117.32     23.87 o 
   6   7   0        7.60      -22.23     20.82 o 
   0   8   0      132.03       83.32     23.63 o 
   1   8   0      125.48      125.09     38.16 o 
   2   8   0        0.69       26.53     18.90 o 
   3   8   0      200.15      139.74     20.79 o 
   4   8   0        0.49       18.04     16.04 o 
   1   9   0        7.88        7.41     22.63 o 
   2   9   0        6.78       21.79     15.16 o 
   0   1   1    14251.62     9625.07    118.79 o 
   1   1   1     3137.92     3163.55     32.09 o 
  -1   2   1     3256.97     3071.57     24.49 o 
   0   2   1     4244.36     4151.04     59.15 o 
   1   2   1     3238.83     2994.70     30.38 o 
   2   2   1      163.47      110.33     12.15 o 
  -2   3   1     2479.72     2674.75     39.21 o 
  -1   3   1     6123.03     6902.71     60.44 o 
   0   3   1     6285.05     5812.11     26.95 o 
   1   3   1     6074.90     6954.98     49.19 o 
   2   3   1     2483.26     2648.01     35.27 o 
   3   3   1     3484.50     3421.86     50.05 o 
  -3   4   1      248.66      287.18     12.85 o 
  -2   4   1      979.61      862.37     60.91 o 
  -1   4   1     2532.57     2434.69     23.40 o 
   0   4   1      487.35      372.90      7.52 o 
   1   4   1     2604.48     2545.55     34.95 o 
   2   4   1      973.76      942.01     17.14 o 
   3   4   1      248.28      276.74      9.51 o 
   4   4   1       17.88       69.63      9.06 o 
  -4   5   1      405.73      362.90     21.81 o 
  -3   5   1      492.08      539.51     18.56 o 
  -2   5   1      594.64      597.87     22.61 o 
  -1   5   1      793.63      747.27     22.93 o 
   0   5   1     3367.77     3197.38     34.82 o 
   1   5   1      786.36      645.84     76.76 o 
   2   5   1      565.07      559.08     16.19 o 
   3   5   1      493.54      520.10     26.94 o 
   4   5   1      412.19      390.71     22.66 o 
   5   5   1      477.35      589.09     35.74 o 
  -5   6   1       83.37       58.66     21.78 o 
  -4   6   1        4.27       30.93     15.87 o 
  -3   6   1      298.98      304.58     22.10 o 
  -2   6   1      150.21      136.06     16.58 o 
  -1   6   1      233.95      197.75     13.48 o 
   0   6   1        1.35        5.54      8.13 o 
   1   6   1      227.72      203.59     11.48 o 
   2   6   1      153.04      150.69     13.96 o 
   3   6   1      300.72      300.64     21.97 o 
   4   6   1        2.96       46.57     16.46 o 
   5   6   1       81.64       72.74     21.84 o 
   6   6   1        5.27       -9.64     20.29 o 
  -6   7   1       58.91       24.70     23.14 o 
  -5   7   1       83.83       67.29     22.07 o 
  -4   7   1       76.61       50.45     16.45 o 
  -3   7   1       32.56       46.92     15.54 o 
  -2   7   1      260.23      211.64     19.05 o 
  -1   7   1      311.34      311.67     18.30 o 
   0   7   1       11.28        9.51      8.95 o 
   1   7   1      313.46      290.42     22.49 o 
   2   7   1      255.78      201.88     21.37 o 
   3   7   1       34.89       51.08     15.73 o 
   4   7   1       78.01       63.55     17.25 o 
   5   7   1       85.19       55.22     24.34 o 
   6   7   1       59.55       27.75     22.57 o 
  -4   8   1      222.58      201.78     21.89 o 
  -3   8   1       27.94       44.11     16.15 o 
  -2   8   1      304.35      307.46     22.66 o 
  -1   8   1       55.45       69.39     26.04 o 
   0   8   1       75.46       74.79     16.29 o 
   1   8   1       56.89       70.65     14.91 o 
   2   8   1      306.89      329.82     34.25 o 
   3   8   1       28.61       26.89     15.81 o 
   4   8   1      227.62      190.51     21.58 o 
  -2   9   1      113.91      104.63     19.66 o 
  -1   9   1       67.33       51.67     21.53 o 
   1   9   1       65.75       45.27     25.44 o 
   2   9   1      115.25      116.65     27.02 o 
   0   1   2     9810.35     8029.39     73.29 o 
   1   1   2     9251.98     5422.36    199.46 o 
  -1   2   2      571.23      635.38     11.65 o 
   0   2   2     2369.87     2362.26     14.89 o 
   1   2   2      595.93      559.33     66.81 o 
   2   2   2     1129.85     1602.65     47.24 o 
  -2   3   2      884.06      978.84     21.29 o 
  -1   3   2      831.60      852.71     14.96 o 
   0   3   2      945.87     1079.25     17.83 o 
   1   3   2      799.59      785.73     57.59 o 
   2   3   2      865.18      933.95     14.30 o 
   3   3   2      140.97      231.28     15.19 o 
  -3   4   2      995.99      912.60     14.88 o 
  -2   4   2      364.72      370.47      9.37 o 
  -1   4   2      385.85      448.62     14.86 o 
   0   4   2     1883.67     1899.60     16.96 o 
   1   4   2      395.74      464.56     14.33 o 
   2   4   2      363.40      365.65     12.52 o 
   3   4   2     1022.80      927.28     15.00 o 
   4   4   2      125.96      132.92     10.23 o 
  -4   5   2      135.32      147.39     18.33 o 
  -3   5   2     1261.55     1301.72     23.76 o 
  -2   5   2       85.59       92.42      8.99 o 
  -1   5   2      243.41      218.96     10.17 o 
   0   5   2      439.27      546.25     15.77 o 
   1   5   2      242.22      225.21     11.15 o 
   2   5   2       86.70      105.65      9.45 o 
   3   5   2     1286.23     1260.35     25.53 o 
   4   5   2      130.76      139.06     17.85 o 
   5   5   2     1517.01     1395.41     50.11 o 
  -5   6   2      227.87      226.76     28.40 o 
  -4   6   2      270.34      227.68     20.63 o 
  -3   6   2      624.31      550.76     26.52 o 
  -2   6   2      149.47      155.03     12.91 o 
  -1   6   2       73.85       95.55     10.00 o 
   0   6   2       71.40       84.77      9.90 o 
   1   6   2       76.78      102.25     10.27 o 
   2   6   2      148.63      158.22     11.67 o 
   3   6   2      646.95      538.44     31.93 o 
   4   6   2      268.96      244.01     21.43 o 
   5   6   2      227.97      196.72     26.21 o 
   6   6   2        0.10      -29.61     19.74 o 
  -6   7   2        2.88      -10.70     21.96 o 
  -5   7   2       45.78       20.09     19.01 o 
  -4   7   2       40.34       18.40     15.11 o 
  -3   7   2      170.32      160.04     20.35 o 
  -2   7   2       35.66       41.80     14.74 o 
  -1   7   2      218.44      205.97     16.12 o 
   0   7   2      177.64      144.26     12.20 o 
   1   7   2      214.77      216.82     13.65 o 
   2   7   2       37.50       41.08     12.56 o 
   3   7   2      167.91      135.19     18.41 o 
   4   7   2       42.30       26.42     15.66 o 
   5   7   2       48.48       12.61     19.70 o 
   6   7   2        2.59       -7.04     20.96 o 
  -4   8   2        4.73        1.59     18.37 o 
  -3   8   2      154.24      164.78     19.83 o 
  -2   8   2      315.70      284.64     22.30 o 
  -1   8   2      131.66      131.24     27.94 o 
   0   8   2        0.29       -1.14     14.13 o 
   1   8   2      126.83      109.58     23.19 o 
   2   8   2      318.43      289.48     25.56 o 
   3   8   2      154.93      165.06     20.53 o 
   4   8   2        4.21      -10.95     17.31 o 
  -2   9   2       23.36        7.80     16.01 o 
  -1   9   2      116.58      112.08     23.82 o 
   0   9   2        0.00      -10.01     21.43 o 
   1   9   2      114.38       83.32     28.24 o 
   2   9   2       23.22       -1.32     18.83 o 
   0   1   3     1961.35      474.46     18.23 o 
   1   1   3      474.14      638.82     14.05 o 
  -1   2   3       86.17      102.38      4.88 o 
   0   2   3      982.13     1108.49     15.21 o 
   1   2   3       89.26      116.42     10.32 o 
   2   2   3      244.27       72.00     12.99 o 
  -2   3   3     1109.19      763.88     77.00 o 
  -1   3   3      359.63      466.74      7.20 o 
   0   3   3      176.97      192.64     17.17 o 
   1   3   3      350.85      477.71     10.87 o 
   2   3   3     1112.34      898.58     15.32 o 
   3   3   3     1476.39     1402.60     21.56 o 
  -3   4   3       34.15       59.07      7.64 o 
  -2   4   3      374.25      322.78     12.39 o 
  -1   4   3     1527.47     1455.68     29.01 o 
   0   4   3       12.15       38.78      4.19 o 
   1   4   3     1528.75     1477.45     27.61 o 
   2   4   3      359.25      261.75     60.55 o 
   3   4   3       31.67       55.06      6.45 o 
   4   4   3        7.80       23.20      8.27 o 
  -4   5   3      101.14       97.52     17.38 o 
  -3   5   3      281.61      293.89     15.29 o 
  -2   5   3     1205.61     1128.48     29.66 o 
  -1   5   3       79.01       68.90      6.92 o 
   0   5   3      129.46      136.69      7.77 o 
   1   5   3       78.31       48.79      7.97 o 
   2   5   3     1203.20      856.54    177.86 o 
   3   5   3      276.43      300.13     16.56 o 
   4   5   3       99.40       93.72     16.82 o 
   5   5   3      653.41      603.31     35.69 o 
  -5   6   3       34.95       -3.62     19.65 o 
  -4   6   3      273.76      269.01     21.31 o 
  -3   6   3      379.76      366.74     23.10 o 
  -2   6   3      475.98      435.59     17.73 o 
  -1   6   3       70.33       77.24      9.70 o 
   0   6   3      336.56      326.60     14.05 o 
   1   6   3       69.44       80.71      9.97 o 
   2   6   3      472.16      375.92     42.62 o 
   3   6   3      372.33      372.44     17.93 o 
   4   6   3      267.03      266.46     21.86 o 
   5   6   3       36.51        7.43     19.59 o 
   6   6   3        0.64      -27.55     20.22 o 
  -6   7   3       94.52       61.05     25.09 o 
  -5   7   3       33.51       30.97     29.74 o 
  -4   7   3       46.63       50.73     16.05 o 
  -3   7   3       34.80       34.89     14.90 o 
  -2   7   3      195.10      197.38     18.73 o 
  -1   7   3        4.37        8.87     10.69 o 
   0   7   3      880.04      894.86     23.02 o 
   1   7   3        3.52       10.95      9.33 o 
   2   7   3      200.75      218.68     17.33 o 
   3   7   3       35.24       37.74     15.74 o 
   4   7   3       45.84       34.35     16.32 o 
   5   7   3       34.28       18.03     20.67 o 
   6   7   3       95.88       61.69     25.35 o 
  -4   8   3        3.88       -0.05     15.65 o 
  -3   8   3       33.27       41.93     16.20 o 
  -2   8   3       23.12       42.29     15.55 o 
  -1   8   3       40.15       39.33     22.63 o 
   0   8   3        0.04        3.37     11.17 o 
   1   8   3       42.28       34.96     12.60 o 
   2   8   3       23.47       24.12     16.34 o 
   3   8   3       32.37       34.93     16.54 o 
   4   8   3        3.12       -3.70     15.70 o 
  -2   9   3       87.88       89.16     20.34 o 
  -1   9   3       79.73       86.51     22.20 o 
   0   9   3        1.41      -11.22     20.63 o 
   1   9   3       82.03       19.03     24.84 o 
   2   9   3       88.16       84.59     31.25 o 
   0   1   4     3787.67     3939.45     40.07 o 
   1   1   4     3883.71     2389.02     16.37 o 
  -1   2   4     1835.11     1762.32     29.83 o 
   0   2   4     1268.74     1009.77     30.84 o 
   1   2   4     1851.16     1790.69     17.97 o 
   2   2   4       36.59      106.10      5.22 o 
  -2   3   4      345.01      333.40     13.36 o 
  -1   3   4      541.25      612.11      9.11 o 
   0   3   4       93.93      103.70     12.47 o 
   1   3   4      556.87      640.96     13.07 o 
   2   3   4      350.57      308.18     22.31 o 
   3   3   4      195.40      279.34      9.64 o 
  -3   4   4      316.29      281.82     34.59 o 
  -2   4   4      192.49      186.81      7.16 o 
  -1   4   4      459.54      574.15      9.15 o 
   0   4   4      263.25      189.42     26.18 o 
   1   4   4      439.14      555.93     12.53 o 
   2   4   4      187.64      149.21     30.04 o 
   3   4   4      315.42      316.16     10.30 o 
   4   4   4      222.65      215.40     12.57 o 
  -4   5   4      257.49      253.20     14.95 o 
  -3   5   4      367.18      254.35     81.33 o 
  -2   5   4      290.55      353.21     15.87 o 
  -1   5   4       86.15       90.44      7.34 o 
   0   5   4        0.24        1.90      4.79 o 
   1   5   4       83.46       93.45      7.36 o 
   2   5   4      286.64      338.11     12.75 o 
   3   5   4      372.01      406.58     14.98 o 
   4   5   4      252.36      241.63     19.62 o 
   5   5   4      311.36      327.85     29.88 o 
  -5   6   4       44.43       42.82     25.54 o 
  -4   6   4      652.22      613.37     29.90 o 
  -3   6   4       28.25       25.30     15.02 o 
  -2   6   4       51.47       64.02     14.96 o 
  -1   6   4      147.17      163.50     11.33 o 
   0   6   4       39.16       43.27      8.32 o 
   1   6   4      154.00      174.53     12.29 o 
   2   6   4       54.03       55.99     11.71 o 
   3   6   4       30.16       41.31     12.58 o 
   4   6   4      661.45      609.88     28.29 o 
   5   6   4       43.22       13.58     19.56 o 
   6   6   4       36.34        3.75     21.30 o 
  -6   7   4       14.58       -8.58     21.03 o 
  -5   7   4      128.15      108.60     26.54 o 
  -4   7   4      103.08       85.47     18.28 o 
  -3   7   4       11.33       25.93     14.44 o 
  -2   7   4       50.62       66.92     14.93 o 
  -1   7   4      130.55      109.77     13.84 o 
   0   7   4       99.18      149.14     11.81 o 
   1   7   4      134.65      121.81     12.12 o 
   2   7   4       47.14       55.86     13.03 o 
   3   7   4       11.53        5.12     14.50 o 
   4   7   4      107.73       71.44     17.99 o 
   5   7   4      131.24      113.45     24.73 o 
   6   7   4       14.97      -19.48     21.57 o 
  -4   8   4        1.82       11.52     17.59 o 
  -3   8   4      198.53      193.52     20.73 o 
  -2   8   4        4.08       29.69     15.34 o 
  -1   8   4       38.69       44.41     14.15 o 
   0   8   4        0.43       29.07     16.34 o 
   1   8   4       37.33       40.28     15.77 o 
   2   8   4        3.59       11.69     20.63 o 
   3   8   4      193.37      164.15     20.22 o 
   4   8   4        1.31      -14.41     14.94 o 
  -2   9   4       10.84       24.37     20.00 o 
  -1   9   4       92.85      129.95     22.93 o 
   0   9   4       30.18       28.84     24.64 o 
   1   9   4       92.33       63.49     27.44 o 
   2   9   4       10.63        7.61     25.04 o 
   0   1   5     1773.19     3818.33     69.84 o 
   1   1   5     1406.96     1211.91     19.03 o 
  -1   2   5     4321.61     5016.18     50.15 o 
   0   2   5      693.62      732.11     45.02 o 
   1   2   5     4344.75     4999.03     54.26 o 
   2   2   5     1285.30      817.14     10.55 o 
  -2   3   5      565.84      466.16      9.50 o 
  -1   3   5      712.80      916.72      9.42 o 
   0   3   5      183.88      177.42      8.14 o 
   1   3   5      681.91      900.59     20.24 o 
   2   3   5      570.83      461.12      9.91 o 
   3   3   5       28.00       64.31      5.83 o 
  -3   4   5      569.14      533.30     39.78 o 
  -2   4   5      572.66      513.04      9.40 o 
  -1   4   5     1368.80     1474.94     14.44 o 
   0   4   5      947.83     1137.96     17.29 o 
   1   4   5     1358.99     1481.85     18.52 o 
   2   4   5      586.08      522.90     17.78 o 
   3   4   5      557.44      568.08     16.48 o 
   4   4   5     1175.01     1120.80     21.02 o 
  -4   5   5      296.10      289.00     19.28 o 
  -3   5   5     2089.63     1602.79    214.96 o 
  -2   5   5      200.12      216.57      9.28 o 
  -1   5   5      590.48      572.42     13.02 o 
   0   5   5      123.31       86.42     13.87 o 
   1   5   5      589.26      594.95     13.49 o 
   2   5   5      190.73      223.66     11.34 o 
   3   5   5     2101.45     1720.72    145.33 o 
   4   5   5      290.76      267.22     16.81 o 
   5   5   5       11.99       29.19     18.75 o 
  -5   6   5        9.09       -1.35     19.48 o 
  -4   6   5      381.58      372.02     26.79 o 
  -3   6   5      212.91      239.16     21.04 o 
  -2   6   5      323.37      225.09     18.52 o 
  -1   6   5       97.24       80.18     11.98 o 
   0   6   5        3.45       24.74      6.24 o 
   1   6   5       98.18       75.35     10.32 o 
   2   6   5      311.69      248.01     13.40 o 
   3   6   5      208.65      226.54     15.41 o 
   4   6   5      372.13      381.54     24.27 o 
   5   6   5        7.96       -0.89     19.83 o 
   6   6   5       25.31      -10.52     20.39 o 
  -6   7   5        8.77      -17.39     21.46 o 
  -5   7   5       36.93       17.36     18.96 o 
  -4   7   5        9.09       15.58     14.35 o 
  -3   7   5      191.12      144.57     18.46 o 
  -2   7   5      112.43      139.01     26.25 o 
  -1   7   5       63.24       76.03     13.00 o 
   0   7   5      868.60      598.69    170.88 o 
   1   7   5       64.52       78.57     10.66 o 
   2   7   5      117.73      105.72     14.71 o 
   3   7   5      193.96      147.81     30.74 o 
   4   7   5        9.47       10.71     15.74 o 
   5   7   5       38.02        9.86     20.48 o 
   6   7   5        9.32      -17.54     21.57 o 
  -4   8   5       67.37       74.34     19.87 o 
  -3   8   5       32.35       35.74     15.80 o 
  -2   8   5      356.78      347.88     24.48 o 
  -1   8   5       77.16       74.36     15.20 o 
   0   8   5      470.52      418.79     22.09 o 
   1   8   5       79.48       65.68     16.57 o 
   2   8   5      352.89      284.12     25.97 o 
   3   8   5       31.90       30.02     15.99 o 
   4   8   5       67.64       44.21     17.61 o 
  -2   9   5       31.21       19.51     15.74 o 
  -1   9   5      101.24      105.02     22.12 o 
   0   9   5      311.86      320.11     30.49 o 
   1   9   5      103.29       51.68     26.24 o 
   2   9   5       31.71       34.85     27.04 o 
   0   1   6    13854.40    15628.11    126.04 o 
   1   1   6     7695.21    10978.31     74.69 o 
  -1   2   6    16025.32    17282.56    141.02 o 
   0   2   6    16269.16    17102.97    187.81 o 
   1   2   6    16158.45    17642.13    199.91 o 
   2   2   6       24.95       30.43      8.82 o 
  -2   3   6     1489.92     1488.09     16.54 o 
  -1   3   6     1840.30     1759.47     57.22 o 
   0   3   6      563.51      835.27     12.20 o 
   1   3   6     1808.38     1828.18     21.05 o 
   2   3   6     1484.99     1483.84     20.90 o 
   3   3   6      319.48      396.18     12.44 o 
  -3   4   6      117.96      143.25      7.64 o 
  -2   4   6     1713.15     1581.50     17.76 o 
  -1   4   6      867.54      948.86     13.84 o 
   0   4   6     5616.96     5250.85     98.53 o 
   1   4   6      866.44      957.66     18.73 o 
   2   4   6     1702.77     1524.10     39.00 o 
   3   4   6      118.05      118.01      7.34 o 
   4   4   6      937.58      835.57     22.49 o 
  -4   5   6      186.74      178.77     23.44 o 
  -3   5   6      408.14      440.65     23.39 o 
  -2   5   6      382.72      402.91     10.53 o 
  -1   5   6      350.17      321.57     10.58 o 
   0   5   6       28.90       27.98      5.99 o 
   1   5   6      350.95      339.55     10.90 o 
   2   5   6      393.38      422.74     14.33 o 
   3   5   6      398.07      408.86     19.05 o 
   4   5   6      185.58      228.47     13.05 o 
   5   5   6      192.45      174.48     18.79 o 
  -5   6   6       43.55       44.87     15.74 o 
  -4   6   6      285.16      259.11     21.01 o 
  -3   6   6      834.71      801.68     35.67 o 
  -2   6   6      265.91      254.18     19.77 o 
  -1   6   6       77.18       88.63     12.66 o 
   0   6   6      902.12      717.92    135.80 o 
   1   6   6       80.04       93.18     10.62 o 
   2   6   6      263.47      278.56     14.71 o 
   3   6   6      843.21      708.08     36.07 o 
   4   6   6      290.75      276.63     22.41 o 
   5   6   6       40.56       28.05     20.04 o 
   6   6   6      165.71      116.17     24.65 o 
  -6   7   6        5.97      -29.98     21.38 o 
  -5   7   6       75.09       56.18     20.84 o 
  -4   7   6      110.53      103.19     21.09 o 
  -3   7   6        4.32       26.27     14.32 o 
  -2   7   6       83.91       94.74     15.81 o 
  -1   7   6      405.06      370.85     22.20 o 
   0   7   6       17.66       42.73     13.00 o 
   1   7   6      403.93      358.92     17.17 o 
   2   7   6       86.95       95.46     11.58 o 
   3   7   6        3.32       -0.89     16.89 o 
   4   7   6      110.19       79.97     18.52 o 
   5   7   6       76.74       59.87     22.42 o 
   6   7   6        5.90       -9.66     21.43 o 
  -4   8   6       63.75       69.52     17.66 o 
  -3   8   6        8.18       23.05     15.35 o 
  -2   8   6       50.55       59.07     16.20 o 
  -1   8   6       20.35       33.29     16.09 o 
   0   8   6       61.28       91.01     18.63 o 
   1   8   6       19.54       18.45     15.00 o 
   2   8   6       49.27       45.71     18.35 o 
   3   8   6        8.44       16.41     15.58 o 
   4   8   6       61.28       30.55     24.54 o 
  -2   9   6       33.88       33.21     16.33 o 
  -1   9   6       60.91       47.44     15.82 o 
   0   9   6       16.94       25.27     19.37 o 
   2   9   6       35.70        5.41     25.04 o 
   0   1   7      630.82     1487.21     42.67 o 
   1   1   7    32421.13    31029.57    749.33 o 
  -1   2   7     3157.30     3020.24     57.60 o 
   0   2   7     6386.13     6942.93     48.61 o 
   1   2   7     3216.25     3135.43     58.33 o 
   2   2   7     5597.05     6581.60     49.94 o 
  -2   3   7     2029.69     2059.22     34.16 o 
  -1   3   7     7595.10     8293.68     94.24 o 
   0   3   7      752.17      724.43     11.70 o 
   1   3   7     7599.32     8343.58     66.26 o 
   2   3   7     2012.12     2087.37     25.44 o 
   3   3   7     2539.97     2520.62     58.40 o 
  -3   4   7      535.48      554.00     24.86 o 
  -2   4   7      300.32      338.70      7.55 o 
  -1   4   7     1113.35     1077.22     13.78 o 
   0   4   7       52.70      113.38     12.22 o 
   1   4   7     1157.67     1142.72     18.54 o 
   2   4   7      289.31      345.56     12.29 o 
   3   4   7      528.82      558.60     16.16 o 
   4   4   7      183.47      183.11     10.86 o 
  -4   5   7      781.03      701.06     27.57 o 
  -3   5   7     1579.17     1501.98     29.10 o 
  -2   5   7     1998.84     1997.22     26.39 o 
  -1   5   7      337.14      350.46     10.63 o 
   0   5   7      137.65      140.80      8.15 o 
   1   5   7      329.14      352.30     11.52 o 
   2   5   7     1998.33     2031.79     39.27 o 
   3   5   7     1572.62     1375.25     24.95 o 
   4   5   7      804.77      568.59     98.82 o 
   5   5   7      106.76       70.56     15.70 o 
  -5   6   7       30.76       23.29     15.34 o 
  -4   6   7      279.65      276.65     31.45 o 
  -3   6   7      127.07      165.60     14.49 o 
  -2   6   7      234.67      207.30     18.74 o 
  -1   6   7      304.26      282.85     14.85 o 
   0   6   7      292.85      278.29     13.54 o 
   1   6   7      302.69      275.56     13.91 o 
   2   6   7      227.86      203.51     13.35 o 
   3   6   7      122.28      106.90     31.60 o 
   4   6   7      277.13      278.69     23.73 o 
   5   6   7       31.96        3.47     19.27 o 
   6   6   7       25.57       -3.00     19.30 o 
  -5   7   7       20.51       20.28     19.75 o 
  -4   7   7       29.80       22.97     14.53 o 
  -3   7   7       53.22       60.29     15.69 o 
  -2   7   7       16.68        6.42     12.39 o 
  -1   7   7       54.88       65.49     14.88 o 
   0   7   7      117.12       90.19     13.33 o 
   1   7   7       61.46       75.38     10.97 o 
   2   7   7       16.70       10.32      9.62 o 
   3   7   7       51.73       45.03     19.93 o 
   4   7   7       29.64        9.94     15.73 o 
   5   7   7       20.63       21.81     20.68 o 
  -4   8   7       57.63       34.42     16.11 o 
  -3   8   7       48.43       51.37     16.28 o 
  -2   8   7        0.57        8.66     13.98 o 
  -1   8   7      440.54      395.89     23.97 o 
   0   8   7       72.42      104.90     15.55 o 
   1   8   7      441.09      363.87     25.98 o 
   2   8   7        0.53       23.58     17.28 o 
   3   8   7       48.19       25.41     22.13 o 
   4   8   7       58.98       33.35     21.37 o 
  -1   9   7       21.97       12.53     14.52 o 
   0   9   7       26.10       15.26     18.70 o 
   1   9   7       21.45       49.87     34.65 o 
   0   0   8    57254.44    36250.39    172.45 o 
   0   1   8     1972.44     2154.07     25.83 o 
   1   1   8      335.73      904.99     85.72 o 
  -1   2   8     9662.73     9425.94     55.43 o 
   0   2   8     9172.62    10211.69     95.80 o 
   1   2   8     9722.34     9514.97     82.82 o 
   2   2   8      899.32     1147.69     26.14 o 
  -2   3   8     6870.46     6524.97    112.72 o 
  -1   3   8     1933.37     1862.29     25.56 o 
   0   3   8     1379.92     1295.94     28.92 o 
   1   3   8     1939.58     1939.70     28.19 o 
   2   3   8     7011.84     6552.53     85.34 o 
   3   3   8     2031.33     1840.45     36.01 o 
  -3   4   8      666.55      633.89     15.48 o 
  -2   4   8      974.42      925.99     18.15 o 
  -1   4   8      130.00      164.15      9.69 o 
   0   4   8       38.13       53.30      7.82 o 
   1   4   8      141.35      172.85      9.06 o 
   2   4   8      978.23      968.56     18.90 o 
   3   4   8      669.40      643.52     17.42 o 
   4   4   8     1029.14      983.68     20.26 o 
  -4   5   8      296.73      348.82     23.77 o 
  -3   5   8      372.30      432.11     17.47 o 
  -2   5   8     1887.88     1744.05     34.34 o 
  -1   5   8     1861.60     1859.00     33.70 o 
   0   5   8       35.37       54.53      7.04 o 
   1   5   8     1871.56     1898.81     39.98 o 
   2   5   8     1860.90     1697.14     36.58 o 
   3   5   8      365.69      421.14     15.77 o 
   4   5   8      298.13      284.52     37.30 o 
   5   5   8      153.64      169.50     18.56 o 
  -5   6   8       39.23       42.86     15.51 o 
  -4   6   8      233.45      248.96     20.92 o 
  -3   6   8      593.90      585.42     21.45 o 
  -2   6   8      361.85      285.26     20.15 o 
  -1   6   8      267.94      256.32     14.58 o 
   0   6   8      188.61      178.33     12.15 o 
   1   6   8      273.25      282.40     14.44 o 
   2   6   8      367.25      333.16     17.90 o 
   3   6   8      580.49      551.75     23.16 o 
   4   6   8      224.79      217.87     21.02 o 
   5   6   8       40.31       29.27     20.18 o 
   6   6   8       60.94       35.55     20.93 o 
  -5   7   8       79.68       57.88     21.81 o 
  -4   7   8      102.83       95.34     17.11 o 
  -3   7   8       53.14       46.81     15.47 o 
  -2   7   8       86.67       85.44     15.60 o 
  -1   7   8      109.67      116.03     16.23 o 
   0   7   8       75.30       70.66     12.74 o 
   1   7   8      108.77      133.79     12.63 o 
   2   7   8       91.52       96.04     12.11 o 
   3   7   8       51.18       28.12     19.19 o 
   4   7   8       97.78       75.28     22.90 o 
   5   7   8       81.09       72.06     23.10 o 
  -4   8   8       55.71       48.57     20.93 o 
  -3   8   8      156.05      181.79     20.57 o 
  -2   8   8      138.16      160.27     19.39 o 
  -1   8   8       39.70       63.52     15.05 o 
   0   8   8      689.87      712.37     29.39 o 
   1   8   8       40.61       47.90     13.17 o 
   2   8   8      138.47      136.82     17.56 o 
   3   8   8      149.95      120.85     23.08 o 
   4   8   8       55.92       32.06     23.03 o 
  -1   9   8       16.12       19.18     14.63 o 
   0   9   8        0.17       -7.59     20.63 o 
   1   9   8       15.98       13.85     25.04 o 
   0   1   9    11298.67    14596.02     73.60 o 
   1   1   9     5141.18     4989.41     32.07 o 
  -1   2   9     5126.05     5879.72     43.39 o 
   0   2   9    22083.93    22641.60    159.40 o 
   1   2   9     5132.53     5935.65     35.53 o 
   2   2   9     3915.56     3041.14     50.26 o 
  -2   3   9     1259.82     1466.86     17.69 o 
  -1   3   9     1770.04     1852.02     15.47 o 
   0   3   9     1748.71     1478.11     15.87 o 
   1   3   9     1791.76     1892.09     34.34 o 
   2   3   9     1242.21     1480.81     32.16 o 
   3   3   9      269.40      304.11      9.93 o 
  -3   4   9      166.02      182.61     10.49 o 
  -2   4   9        1.26       16.58      4.02 o 
  -1   4   9     1083.48     1004.66     13.32 o 
   0   4   9     1218.31     1101.61     15.55 o 
   1   4   9     1059.78      978.50     17.80 o 
   2   4   9        2.31       21.50      9.02 o 
   3   4   9      168.62      190.15     11.54 o 
   4   4   9        9.54       38.86     10.07 o 
  -4   5   9      253.33      221.12     14.64 o 
  -3   5   9     1351.93     1283.15     60.22 o 
  -2   5   9      160.52      163.67     10.99 o 
  -1   5   9      258.43      254.99      9.58 o 
   0   5   9     1278.77     1167.42     18.47 o 
   1   5   9      260.19      284.70     10.80 o 
   2   5   9      171.77      170.17     11.20 o 
   3   5   9     1333.05     1225.39     24.17 o 
   4   5   9      262.87      259.11     13.66 o 
   5   5   9       68.66       39.25     14.72 o 
  -5   6   9       13.05        5.67     14.62 o 
  -4   6   9     1014.94      969.57     39.84 o 
  -3   6   9      170.74      165.71     14.39 o 
  -2   6   9      462.61      402.23     22.75 o 
  -1   6   9       34.55       23.79      9.61 o 
   0   6   9        1.98        8.23      8.42 o 
   1   6   9       31.76       21.56      9.20 o 
   2   6   9      478.54      449.46     17.84 o 
   3   6   9      163.62      164.98     17.62 o 
   4   6   9      993.45      876.71     32.34 o 
   5   6   9       12.51      -23.73     17.82 o 
   6   6   9       56.66       42.69     21.43 o 
  -5   7   9       22.77       21.20     16.24 o 
  -4   7   9      172.89      154.09     18.81 o 
  -3   7   9        4.95        4.07     13.96 o 
  -2   7   9      302.05      271.69     20.72 o 
  -1   7   9       59.86       42.75     14.02 o 
   0   7   9      158.88      181.43     18.85 o 
   1   7   9       60.37       64.43     10.99 o 
   2   7   9      298.71      266.84     15.85 o 
   3   7   9        5.51        7.45     12.86 o 
   4   7   9      178.09      153.02     25.89 o 
   5   7   9       22.66        7.34     21.13 o 
  -4   8   9      112.08      111.06     22.51 o 
  -3   8   9      289.16      315.58     24.30 o 
  -2   8   9       24.03       42.56     15.78 o 
  -1   8   9       19.35       21.45     13.47 o 
   0   8   9       32.52       81.73     15.23 o 
   1   8   9       21.26       18.41     12.23 o 
   2   8   9       20.80       19.67     15.10 o 
   3   8   9      288.49      269.23     28.16 o 
   4   8   9      106.15       94.83     23.92 o 
  -1   9   9       53.13       51.37     16.41 o 
   0   9   9        0.82       -0.34     18.23 o 
   1   9   9       54.34       45.38     20.36 o 
   0   1  10     2860.03     2232.82     40.75 o 
   1   1  10    27553.44    24555.10    192.70 o 
  -1   2  10      686.80      928.60     10.16 o 
   0   2  10     2166.94     2487.85     37.15 o 
   1   2  10      686.87      936.64     15.39 o 
   2   2  10     4038.31     3700.34     28.50 o 
  -2   3  10     1665.50     1688.28     13.93 o 
  -1   3  10     4548.40     4643.97     25.16 o 
   0   3  10     2721.96     3134.52     23.29 o 
   1   3  10     4577.79     4649.85     59.96 o 
   2   3  10     1629.73     1663.07     29.52 o 
   3   3  10      900.41      911.70     20.19 o 
  -3   4  10      585.08      526.91     20.41 o 
  -2   4  10       77.01       95.93      5.58 o 
  -1   4  10      592.97      674.02     13.00 o 
   0   4  10      216.94      193.37      8.08 o 
   1   4  10      597.55      683.25     15.41 o 
   2   4  10       82.56      102.56      8.80 o 
   3   4  10      586.98      551.86     16.86 o 
   4   4  10      100.60      100.59     11.13 o 
  -4   5  10      241.34      231.99     19.05 o 
  -3   5  10      620.87      642.78     17.79 o 
  -2   5  10      252.56      253.52     12.33 o 
  -1   5  10      242.62      243.11     13.01 o 
   0   5  10        1.45       24.66      6.57 o 
   1   5  10      234.28      254.57     10.84 o 
   2   5  10      245.90      240.16     12.60 o 
   3   5  10      594.46      618.79     25.21 o 
   4   5  10      245.53      229.96     14.42 o 
   5   5  10        9.24        7.17      9.88 o 
  -5   6  10       52.51       54.28     15.41 o 
  -4   6  10      792.37      739.06     39.38 o 
  -3   6  10      302.39      313.54     17.08 o 
  -2   6  10      281.76      303.29     20.58 o 
  -1   6  10       21.03       15.80      9.35 o 
   0   6  10      146.78      144.92     11.05 o 
   1   6  10       19.79       17.45      9.39 o 
   2   6  10      292.59      314.60     18.17 o 
   3   6  10      292.49      304.67     19.23 o 
   4   6  10      795.30      677.73     36.88 o 
   5   6  10       51.12       26.34     20.32 o 
   6   6  10       62.39       35.38     20.64 o 
  -5   7  10       29.92       30.11     16.42 o 
  -4   7  10       46.28       25.71     14.37 o 
  -3   7  10      130.95      126.17     17.85 o 
  -2   7  10       11.39       14.19     13.20 o 
  -1   7  10       42.52       49.64     13.88 o 
   0   7  10      597.34      566.92     24.25 o 
   1   7  10       37.90       46.41     10.65 o 
   2   7  10       11.13       10.60     10.24 o 
   3   7  10      129.02      119.64     16.56 o 
   4   7  10       46.47       12.79     20.92 o 
   5   7  10       29.69       11.89     21.67 o 
  -4   8  10        9.33      113.17     71.29 o 
  -3   8  10       51.33       85.80     17.73 o 
  -2   8  10      146.16      148.61     18.85 o 
  -1   8  10      105.47      113.21     16.78 o 
   0   8  10       50.99       90.12     15.54 o 
   1   8  10      106.84      127.07     14.27 o 
   2   8  10      140.18      156.70     29.54 o 
   3   8  10       50.70       59.23     20.99 o 
   4   8  10        9.31       -0.52     19.92 o 
  -1   9  10        7.97       -1.94     15.45 o 
   0   9  10       15.41       37.39     15.71 o 
   1   9  10        7.66      -14.59     18.53 o 
   0   1  11      730.61     1173.52     15.64 o 
   1   1  11     1757.58     1497.15     34.59 o 
  -1   2  11     3543.39     2992.24     37.49 o 
   0   2  11      107.85       71.58      6.48 o 
   1   2  11     3538.51     2960.66     21.57 o 
   2   2  11      512.29      280.24     12.87 o 
  -2   3  11      649.64      869.82     22.03 o 
  -1   3  11     1987.56     2036.88     20.11 o 
   0   3  11       24.67       49.89      5.90 o 
   1   3  11     2019.25     2043.16     54.03 o 
   2   3  11      637.67      887.90     29.00 o 
   3   3  11     2013.28     2258.88     26.49 o 
  -3   4  11      262.42      289.13     10.91 o 
  -2   4  11      296.96      299.40      7.77 o 
  -1   4  11     1226.58     1258.89     13.15 o 
   0   4  11     1073.52     1016.30     15.33 o 
   1   4  11     1203.33     1206.33     33.86 o 
   2   4  11      301.55      308.04     12.57 o 
   3   4  11      267.72      311.61     13.62 o 
   4   4  11       25.05       26.73      9.73 o 
  -4   5  11       50.62       59.16     14.62 o 
  -3   5  11      607.38      579.27     17.24 o 
  -2   5  11      507.71      516.44     16.32 o 
  -1   5  11     1115.41     1170.87     40.13 o 
   0   5  11       11.58       16.15      6.47 o 
   1   5  11     1107.99     1142.28     41.34 o 
   2   5  11      499.37      492.99     16.12 o 
   3   5  11      610.98      562.71     17.91 o 
   4   5  11       48.93       58.37     10.89 o 
   5   5  11        0.22       -0.65     10.13 o 
  -5   6  11      114.79      105.65     17.18 o 
  -4   6  11       34.34       55.38     12.01 o 
  -3   6  11      277.81      309.41     17.19 o 
  -2   6  11      471.21      518.12     25.03 o 
  -1   6  11        0.72       -6.05     10.73 o 
   0   6  11      684.75      621.06     20.39 o 
   1   6  11        1.09       12.07      9.10 o 
   2   6  11      476.75      504.20     19.02 o 
   3   6  11      276.89      287.44     18.76 o 
   4   6  11       33.11       41.10     12.79 o 
   5   6  11      111.34       83.55     22.30 o 
   6   6  11       13.40       -4.70     20.03 o 
  -5   7  11      131.49      115.87     18.80 o 
  -4   7  11       23.02       33.12     14.46 o 
  -3   7  11      108.33      105.75     16.86 o 
  -2   7  11       46.58       53.65     14.51 o 
  -1   7  11      205.26      213.19     18.77 o 
   0   7  11      959.44      804.22     24.81 o 
   1   7  11      211.54      191.55     15.06 o 
   2   7  11       45.62       57.86     11.40 o 
   3   7  11      112.98      111.13     21.00 o 
   4   7  11       23.18        9.26     20.73 o 
   5   7  11      129.51       92.15     25.17 o 
  -4   8  11       89.73      100.73     21.66 o 
  -3   8  11      102.11      109.94     18.38 o 
  -2   8  11       73.41       85.97     16.67 o 
  -1   8  11       28.66       47.06     14.68 o 
   0   8  11       92.88      108.13     16.64 o 
   1   8  11       27.82       35.80     12.64 o 
   2   8  11       75.17       75.43     16.80 o 
   3   8  11      103.77       83.65     22.24 o 
   4   8  11       90.56       75.67     23.51 o 
  -1   9  11       11.83       20.60     15.02 o 
   0   9  11        6.93       11.99     13.89 o 
   1   9  11       12.41       20.09     19.50 o 
   0   0  12      669.59     1672.24     20.03 o 
   0   1  12      322.77      384.84     28.95 o 
   1   1  12    13844.34    15012.26    587.04 o 
  -1   2  12     3862.90     4184.93     34.73 o 
   0   2  12      253.59      299.95      6.42 o 
   1   2  12     3900.63     4238.05     43.89 o 
   2   2  12      350.74      443.27     15.97 o 
  -2   3  12     7883.80     8732.54     39.30 o 
  -1   3  12      357.27      367.51      9.85 o 
   0   3  12       76.41       93.15      6.31 o 
   1   3  12      345.44      392.72     26.41 o 
   2   3  12     7802.90     8555.08     50.01 o 
   3   3  12      879.88      778.61     16.27 o 
  -3   4  12      757.58      806.13     18.40 o 
  -2   4  12      354.72      335.01      9.91 o 
  -1   4  12      875.59      917.82     11.12 o 
   0   4  12       46.97       47.14      6.78 o 
   1   4  12      876.38      886.15     82.32 o 
   2   4  12      360.73      349.62     13.11 o 
   3   4  12      772.08      778.61     20.24 o 
   4   4  12      131.29      102.98     11.35 o 
  -4   5  12      267.23      238.70     15.28 o 
  -3   5  12      287.60      296.20     13.95 o 
  -2   5  12       11.05       20.59      8.48 o 
  -1   5  12      108.47      105.56      9.23 o 
   0   5  12      237.67      257.53     10.21 o 
   1   5  12      106.96      114.05     11.47 o 
   2   5  12       13.59       34.77      8.70 o 
   3   5  12      286.84      279.38     14.05 o 
   4   5  12      277.95      254.90     15.19 o 
   5   5  12       90.41       59.42     11.17 o 
  -5   6  12       23.52       15.05     17.89 o 
  -4   6  12       39.45       49.56     12.25 o 
  -3   6  12       22.16       45.42     11.78 o 
  -2   6  12     1512.63     1376.56     58.53 o 
  -1   6  12      385.37      389.48     21.91 o 
   0   6  12      119.89      127.88     12.61 o 
   1   6  12      384.25      343.25     46.62 o 
   2   6  12     1500.85     1396.92     30.01 o 
   3   6  12       24.99       42.92     13.01 o 
   4   6  12       42.31       52.24     15.43 o 
   5   6  12       23.56       20.53     19.71 o 
   6   6  12       23.84        2.30     20.53 o 
  -5   7  12       24.38       37.93     20.57 o 
  -4   7  12       83.86       98.37     18.83 o 
  -3   7  12      211.76      185.58     18.87 o 
  -2   7  12       44.40       62.10     15.02 o 
  -1   7  12      328.11      346.43     22.07 o 
   0   7  12       39.79       88.18     15.03 o 
   1   7  12      323.22      320.50     17.59 o 
   2   7  12       45.29       55.50     12.14 o 
   3   7  12      213.40      190.64     18.85 o 
   4   7  12       81.79       64.84     33.65 o 
   5   7  12       22.77       15.97     21.27 o 
  -4   8  12       54.77       58.35     16.93 o 
  -3   8  12      117.97      135.61     18.53 o 
  -2   8  12      132.02      143.85     18.95 o 
  -1   8  12       19.27       21.52     13.48 o 
   0   8  12       73.73       96.56     16.29 o 
   1   8  12       19.22        7.19     11.18 o 
   2   8  12      131.56      122.81     18.38 o 
   3   8  12      121.42       84.58     22.98 o 
   4   8  12       54.46       29.80     21.76 o 
  -1   9  12       42.86       61.69     17.07 o 
   0   9  12       32.02       61.61     16.53 o 
   1   9  12       41.09       43.98     19.77 o 
   0   1  13    10420.42    11613.87     38.13 o 
   1   1  13    14769.48    14135.53    719.36 o 
  -1   2  13     2189.36     2667.07     28.48 o 
   0   2  13      106.27       90.40      6.48 o 
   1   2  13     2294.40     2786.21     61.86 o 
   2   2  13     1169.94     1442.13     29.80 o 
  -2   3  13      811.62      943.76     19.49 o 
  -1   3  13     4037.30     3970.40     40.55 o 
   0   3  13      405.04      411.05      9.60 o 
   1   3  13     4086.23     3527.97    319.68 o 
   2   3  13      820.08      992.51     30.48 o 
   3   3  13      183.98      176.15      9.64 o 
  -3   4  13       44.45       93.59     10.01 o 
  -2   4  13      403.13      387.25     13.81 o 
  -1   4  13      905.40      841.58     14.31 o 
   0   4  13       34.46       53.78      8.26 o 
   1   4  13      897.53      846.77     18.20 o 
   2   4  13      396.29      410.72     16.02 o 
   3   4  13       47.61       96.12     13.21 o 
   4   4  13      399.77      368.67     16.09 o 
  -4   5  13      121.63      125.17     13.62 o 
  -3   5  13      252.71      251.77     13.35 o 
  -2   5  13      409.40      417.15     14.84 o 
  -1   5  13      352.89      323.13     12.32 o 
   0   5  13      121.04      183.57      9.44 o 
   1   5  13      362.16      309.91     63.73 o 
   2   5  13      421.07      419.07     15.39 o 
   3   5  13      251.10      252.03     13.67 o 
   4   5  13      125.30      127.69     12.75 o 
   5   5  13      385.60      325.89     18.27 o 
  -5   6  13       95.41      115.11     16.88 o 
  -4   6  13      223.67      221.63     15.95 o 
  -3   6  13      379.58      357.08     20.65 o 
  -2   6  13      482.24      439.05     23.80 o 
  -1   6  13      281.83      286.19     19.77 o 
   0   6  13      463.68      462.04     18.67 o 
   1   6  13      293.96      249.42     57.80 o 
   2   6  13      487.45      423.98     21.43 o 
   3   6  13      376.89      356.92     30.59 o 
   4   6  13      229.95      227.49     22.79 o 
   5   6  13       94.43       93.58     22.19 o 
   6   6  13        3.04      -14.57     17.19 o 
  -5   7  13       66.04       78.04     17.63 o 
  -4   7  13      106.76      113.82     17.47 o 
  -3   7  13      200.51      218.29     19.86 o 
  -2   7  13      502.12      421.11     24.03 o 
  -1   7  13       66.59       96.00     19.32 o 
   0   7  13       18.27       46.53     14.00 o 
   1   7  13       66.71       91.17     12.85 o 
   2   7  13      495.94      429.72     19.89 o 
   3   7  13      195.45      217.36     15.91 o 
   4   7  13      107.85       80.37     23.32 o 
   5   7  13       63.23       44.88     22.09 o 
  -4   8  13       19.97       23.10     27.08 o 
  -3   8  13      148.60      152.89     19.18 o 
  -2   8  13       30.44       33.96     15.10 o 
  -1   8  13       31.23       28.25     15.11 o 
   0   8  13       66.89       72.74     15.40 o 
   1   8  13       32.00       31.57     13.19 o 
   2   8  13       31.70       34.91     15.17 o 
   3   8  13      151.90      139.47     20.60 o 
   4   8  13       19.93       13.98     17.95 o 
  -1   9  13       41.37       45.88     16.11 o 
   0   9  13       14.79       40.14     15.48 o 
   1   9  13       39.28       50.77     20.23 o 
   0   1  14        0.87       43.99      5.81 o 
   1   1  14     5720.88     6586.17    228.56 o 
  -1   2  14    13392.06    13103.58    112.51 o 
   0   2  14      910.86      837.77      8.77 o 
   1   2  14    13353.20    12740.96    259.17 o 
   2   2  14      975.15      882.77     19.36 o 
  -2   3  14     1534.67     1502.59     17.54 o 
  -1   3  14     4056.43     4423.25     45.67 o 
   0   3  14      102.39      136.33      7.15 o 
   1   3  14     4052.67     4327.35     34.02 o 
   2   3  14     1519.21     1430.14     26.79 o 
   3   3  14      706.10      815.88     15.62 o 
  -3   4  14      916.64      924.02     19.58 o 
  -2   4  14     2321.60     2438.51     31.51 o 
  -1   4  14      699.73      676.13     11.55 o 
   0   4  14     3401.47     2840.88     27.97 o 
   1   4  14      693.77      670.85     17.00 o 
   2   4  14     2306.91     2365.80     28.14 o 
   3   4  14      899.80      881.05     39.40 o 
   4   4  14       47.94       72.06     10.83 o 
  -4   5  14       11.34       31.34     11.09 o 
  -3   5  14      176.61      161.23     11.83 o 
  -2   5  14      672.61      596.30     18.03 o 
  -1   5  14       92.82      113.97      8.60 o 
   0   5  14      769.94      661.61     14.69 o 
   1   5  14       95.36      128.24     25.34 o 
   2   5  14      670.50      561.97     16.33 o 
   3   5  14      165.71      161.02     11.97 o 
   4   5  14        9.85       30.38     10.28 o 
   5   5  14       81.22      105.81     12.48 o 
  -5   6  14       76.92       65.05     15.18 o 
  -4   6  14       20.39       37.24     11.78 o 
  -3   6  14      242.79      253.52     14.32 o 
  -2   6  14       27.62       65.88     10.47 o 
  -1   6  14       60.18       68.92     14.36 o 
   0   6  14      733.14      692.31     21.88 o 
   1   6  14       55.39       52.34     10.12 o 
   2   6  14       23.35       59.26     14.68 o 
   3   6  14      246.35      240.99     27.34 o 
   4   6  14       22.01       35.41     13.58 o 
   5   6  14       77.76       47.15     19.96 o 
   6   6  14      154.39      119.75     23.30 o 
  -5   7  14       31.08       44.38     15.76 o 
  -4   7  14      110.73      151.04     18.82 o 
  -3   7  14       66.78       84.79     16.17 o 
  -2   7  14      434.93      387.71     23.43 o 
  -1   7  14      242.85      250.96     19.78 o 
   0   7  14      680.25      709.76     28.67 o 
   1   7  14      250.86      237.84     16.37 o 
   2   7  14      429.33      377.65     17.23 o 
   3   7  14       66.19       81.56     12.12 o 
   4   7  14      109.28      140.30     21.83 o 
   5   7  14       30.90       15.65     20.09 o 
  -4   8  14      168.93      136.00     19.18 o 
  -3   8  14       25.81       32.09     17.05 o 
  -2   8  14       92.80       89.77     16.98 o 
  -1   8  14        1.66        4.12     12.95 o 
   0   8  14      149.16      149.98     18.18 o 
   1   8  14        1.68       13.18     12.77 o 
   2   8  14       93.92      114.88     16.03 o 
   3   8  14       26.46       37.22     17.60 o 
   4   8  14      173.93      158.99     22.30 o 
   0   9  14       59.14       58.56     17.25 o 
   0   1  15     7824.79     7159.60    277.51 o 
   1   1  15       98.40       95.73     17.17 o 
  -1   2  15     1559.14     1448.53     40.52 o 
   0   2  15     1277.85     1044.65     11.19 o 
   1   2  15     1545.09     1397.60     74.81 o 
   2   2  15      638.77      686.00     13.50 o 
  -2   3  15      305.88      395.41     23.66 o 
  -1   3  15     1068.86     1115.04     20.11 o 
   0   3  15     2378.55     2522.24     20.60 o 
   1   3  15     1030.60     1140.60     23.27 o 
   2   3  15      306.66      426.41     27.16 o 
   3   3  15       27.19       16.71      6.80 o 
  -3   4  15      807.91      754.90     16.63 o 
  -2   4  15     2131.47     2105.30     26.78 o 
  -1   4  15       60.05       76.34      6.07 o 
   0   4  15       22.23       39.70      7.51 o 
   1   4  15       65.94       70.58     14.14 o 
   2   4  15     2185.05     2136.39     37.41 o 
   3   4  15      826.80      760.62     18.28 o 
   4   4  15       57.64       70.94     10.11 o 
  -4   5  15      205.65      247.92     15.74 o 
  -3   5  15      326.58      304.20     17.30 o 
  -2   5  15        9.43       21.26      8.67 o 
  -1   5  15      826.36      883.62     17.11 o 
   0   5  15      419.28      424.95     12.63 o 
   1   5  15      821.60      786.54     57.79 o 
   2   5  15        9.42       30.75      8.62 o 
   3   5  15      314.80      290.60     13.66 o 
   4   5  15      211.50      248.16     13.77 o 
   5   5  15        6.67       11.77     10.44 o 
  -5   6  15      184.86      159.34     18.08 o 
  -4   6  15      118.50      117.32     13.70 o 
  -3   6  15       79.16       92.67     11.54 o 
  -2   6  15     1191.97     1184.82     24.55 o 
  -1   6  15       36.37       47.18     11.37 o 
   0   6  15     1047.91     1101.06     26.66 o 
   1   6  15       34.51       53.39     10.65 o 
   2   6  15     1222.40     1179.11     28.90 o 
   3   6  15       73.27       84.37     13.00 o 
   4   6  15      117.66      115.30     14.09 o 
   5   6  15      183.37      141.56     23.42 o 
   6   6  15        3.25        6.41     18.59 o 
  -5   7  15       52.23       47.90     16.41 o 
  -4   7  15       81.14      119.15     14.73 o 
  -3   7  15      224.46      207.17     20.00 o 
  -2   7  15        7.39       33.66     14.44 o 
  -1   7  15      731.83      770.13     30.06 o 
   0   7  15      237.05      270.36     20.44 o 
   1   7  15      726.24      732.01     30.09 o 
   2   7  15        6.62       26.04     10.87 o 
   3   7  15      225.03      198.12     14.92 o 
   4   7  15       79.81       87.59     19.63 o 
   5   7  15       50.96       21.35     20.50 o 
  -4   8  15       37.70       41.58     16.13 o 
  -3   8  15       20.80       43.63     15.39 o 
  -2   8  15      111.75      136.12     21.83 o 
  -1   8  15      130.84      103.66     19.33 o 
   0   8  15      213.30      221.76     20.46 o 
   1   8  15      133.10      123.57     16.98 o 
   2   8  15      109.11      121.32     16.87 o 
   3   8  15       19.75       21.33     15.34 o 
   4   8  15       38.58       25.83     18.59 o 
   0   9  15       30.69       47.17     19.00 o 
   0   0  16      750.97      450.86     11.82 o 
   0   1  16     2470.15     2252.04     24.53 o 
   1   1  16       72.01       42.40      5.72 o 
  -1   2  16      598.96      569.73     13.24 o 
   0   2  16      143.49      128.06      5.04 o 
   1   2  16      627.50      590.35     32.76 o 
   2   2  16      717.90      672.80     19.07 o 
  -2   3  16     8121.91     8641.51     69.80 o 
  -1   3  16     7718.95     7750.50     81.47 o 
   0   3  16     2913.12     3085.38     32.66 o 
   1   3  16     7674.93     7506.20     84.71 o 
   2   3  16     8050.84     8452.06     86.18 o 
   3   3  16      100.08      101.99      8.28 o 
  -3   4  16      651.57      639.85     15.45 o 
  -2   4  16      361.10      413.94     21.96 o 
  -1   4  16      522.50      548.85     10.86 o 
   0   4  16      141.05      146.01      9.17 o 
   1   4  16      523.58      546.33     31.21 o 
   2   4  16      350.78      422.91     19.34 o 
   3   4  16      653.69      665.95     27.38 o 
   4   4  16        0.44        0.28      8.73 o 
  -4   5  16       73.19       85.95     12.28 o 
  -3   5  16      325.83      318.47     14.60 o 
  -2   5  16       98.53       83.26      9.87 o 
  -1   5  16     1533.87     1470.86     28.07 o 
   0   5  16      170.75      195.17     10.21 o 
   1   5  16     1520.17     1517.35     24.29 o 
   2   5  16       97.09       93.17      9.81 o 
   3   5  16      317.33      294.84     13.83 o 
   4   5  16       78.76       94.04     10.93 o 
   5   5  16        2.19       13.25      9.91 o 
  -5   6  16        5.40        3.37     10.59 o 
  -4   6  16       16.97       30.04     11.21 o 
  -3   6  16      174.37      156.48     12.69 o 
  -2   6  16       75.73      145.14     14.91 o 
  -1   6  16      653.86      677.14     28.15 o 
   0   6  16      321.64      350.76     14.52 o 
   1   6  16      664.22      641.83     19.59 o 
   2   6  16       72.12      150.04     15.96 o 
   3   6  16      185.41      143.93     14.38 o 
   4   6  16       16.95       23.13     11.51 o 
   5   6  16        5.67       11.21     18.13 o 
   6   6  16        8.47      -16.91     16.60 o 
  -5   7  16       40.80       45.04     16.06 o 
  -4   7  16      376.04      373.07     20.54 o 
  -3   7  16       19.69       33.67     14.51 o 
  -2   7  16      188.47      153.63     18.12 o 
  -1   7  16      373.61      377.37     22.93 o 
   0   7  16      360.30      294.10     21.07 o 
   1   7  16      377.35      386.53     19.56 o 
   2   7  16      181.15      156.70     13.50 o 
   3   7  16       21.21       41.93     15.36 o 
   4   7  16      377.71      322.58     25.67 o 
   5   7  16       40.86        9.90     19.82 o 
  -4   8  16       62.04       52.98     16.60 o 
  -3   8  16      187.51      164.72     19.86 o 
  -2   8  16       19.94       41.60     15.16 o 
  -1   8  16      131.34      141.03     17.89 o 
   0   8  16        7.86       24.29     14.00 o 
   1   8  16      132.08      145.55     18.06 o 
   2   8  16       19.55       23.20     12.79 o 
   3   8  16      193.02      174.04     24.24 o 
   4   8  16       60.75       33.19     19.04 o 
   0   1  17     4242.99     4299.29     21.40 o 
   1   1  17      783.06      699.27      8.19 o 
  -1   2  17     3871.64     3930.54     30.80 o 
   0   2  17      113.90       95.32      4.22 o 
   1   2  17     3782.67     3628.41    294.22 o 
   2   2  17     3599.70     3790.40     47.76 o 
  -2   3  17      567.41      678.81     29.04 o 
  -1   3  17      312.25      329.48     20.69 o 
   0   3  17     1276.46     1410.35     19.70 o 
   1   3  17      329.74      380.37     66.20 o 
   2   3  17      569.81      706.73     43.87 o 
   3   3  17      279.87      212.15     10.13 o 
  -3   4  17      784.78      822.02     17.26 o 
  -2   4  17     1543.39     1622.07     30.19 o 
  -1   4  17      118.96      125.70      8.21 o 
   0   4  17        0.99       10.89      6.17 o 
   1   4  17      117.34      130.93      9.23 o 
   2   4  17     1555.88     1596.60     23.96 o 
   3   4  17      768.89      802.49     17.13 o 
   4   4  17        2.41       15.68      8.09 o 
  -4   5  17       85.84       83.47     11.96 o 
  -3   5  17      286.47      260.44     14.16 o 
  -2   5  17      241.41      236.38     12.76 o 
  -1   5  17      124.36      130.67     10.18 o 
   0   5  17        0.22       19.44      7.52 o 
   1   5  17      128.36      152.55     11.01 o 
   2   5  17      239.52      231.53     12.56 o 
   3   5  17      295.99      268.08     13.58 o 
   4   5  17       87.14       77.76     10.52 o 
   5   5  17      336.49      330.69     17.36 o 
  -5   6  17       20.92        9.38     10.76 o 
  -4   6  17      130.30      111.37     13.39 o 
  -3   6  17      142.70      126.09     12.06 o 
  -2   6  17     1199.78     1096.42     24.19 o 
  -1   6  17      597.32      581.68     20.55 o 
   0   6  17       67.87       88.30     10.68 o 
   1   6  17      591.51      559.94     16.29 o 
   2   6  17     1181.05     1031.71     29.41 o 
   3   6  17      148.26      125.52     14.58 o 
   4   6  17      138.25      120.41     14.22 o 
   5   6  17       22.75       35.85     13.26 o 
   6   6  17        0.02      -19.22     16.43 o 
  -5   7  17        3.98        2.28     14.54 o 
  -4   7  17      105.24      134.16     15.02 o 
  -3   7  17       74.70       90.96     13.52 o 
  -2   7  17       34.17       48.82     14.62 o 
  -1   7  17       39.64       53.25     14.36 o 
   0   7  17        4.60       22.07     20.93 o 
   1   7  17       41.15       54.82     12.44 o 
   2   7  17       36.07       47.30     12.05 o 
   3   7  17       71.80       77.70     27.66 o 
   4   7  17      101.46      112.32     20.05 o 
   5   7  17        3.67       -7.88     18.77 o 
  -3   8  17        0.98       12.32     14.03 o 
  -2   8  17       12.00        1.37     13.06 o 
  -1   8  17       65.37       83.34     16.37 o 
   0   8  17        0.06        4.55     13.09 o 
   1   8  17       64.63       82.08     15.91 o 
   2   8  17       12.13       11.93     11.91 o 
   3   8  17        0.75       10.89     16.03 o 
   0   1  18      249.23      365.59     16.97 o 
   1   1  18      259.69      280.29     11.51 o 
  -1   2  18     2302.52     2421.68     14.97 o 
   0   2  18      247.72      303.55      6.17 o 
   1   2  18     2337.72     2528.88     28.77 o 
   2   2  18     9212.86     9827.36    194.30 o 
  -2   3  18     1021.15     1044.31     16.34 o 
  -1   3  18     2542.14     2731.23     40.29 o 
   0   3  18       43.06       71.22      6.80 o 
   1   3  18     2561.19     2666.69    107.62 o 
   2   3  18     1022.77     1055.91     19.80 o 
   3   3  18      415.08      312.10     11.07 o 
  -3   4  18     1281.40     1180.58     19.91 o 
  -2   4  18      313.18      348.34     17.68 o 
  -1   4  18       81.47       91.50      7.85 o 
   0   4  18       44.91       28.51      6.64 o 
   1   4  18       83.98       93.74      8.78 o 
   2   4  18      305.43      339.33     12.15 o 
   3   4  18     1295.39     1220.89     20.59 o 
   4   4  18        0.96        5.92      8.09 o 
  -4   5  18      213.57      214.55     13.44 o 
  -3   5  18      112.24      128.06     11.66 o 
  -2   5  18      174.66      211.74     12.21 o 
  -1   5  18       23.18       46.22      8.67 o 
   0   5  18      373.58      388.99     14.02 o 
   1   5  18       22.18       49.56      9.46 o 
   2   5  18      185.43      219.87     12.60 o 
   3   5  18      113.79      137.13     11.67 o 
   4   5  18      206.82      195.83     12.71 o 
   5   5  18       28.86       37.20     10.62 o 
  -5   6  18        6.75        5.33     10.85 o 
  -4   6  18       83.28       80.08     12.49 o 
  -3   6  18       55.77       56.44     10.27 o 
  -2   6  18      675.76      679.29     19.94 o 
  -1   6  18       47.11       54.50     11.29 o 
   0   6  18      384.89      367.58     17.08 o 
   1   6  18       48.42       65.10     10.45 o 
   2   6  18      668.40      670.01     19.42 o 
   3   6  18       56.34       35.57     11.81 o 
   4   6  18       82.78       67.37     12.85 o 
   5   6  18        6.89        2.70     12.77 o 
   6   6  18       89.73       81.37     21.60 o 
  -5   7  18        0.21       -1.92     13.64 o 
  -4   7  18       38.18       52.55     13.41 o 
  -3   7  18      110.08      112.15     13.86 o 
  -2   7  18      212.34      208.89     19.22 o 
  -1   7  18       99.96      131.22     16.99 o 
   0   7  18      200.66      227.85     19.41 o 
   1   7  18      102.25      121.12     14.26 o 
   2   7  18      211.03      201.72     15.90 o 
   3   7  18      112.69      115.85     21.79 o 
   4   7  18       37.33       41.57     13.13 o 
   5   7  18        0.36      -17.23     18.18 o 
  -3   8  18       50.06       72.04     16.38 o 
  -2   8  18       24.25       35.60     14.62 o 
  -1   8  18       20.02       32.18     14.28 o 
   0   8  18      146.34      156.51     18.47 o 
   1   8  18       20.86       37.42     14.38 o 
   2   8  18       24.51       34.00     12.50 o 
   3   8  18       49.33       57.34     17.66 o 
   0   1  19      504.55      435.13     22.41 o 
   1   1  19      205.69      258.83      6.79 o 
  -1   2  19       18.69       31.26      3.86 o 
   0   2  19       21.97       74.13      9.97 o 
   1   2  19       17.37       34.38      7.29 o 
   2   2  19     2653.98     2787.64     91.79 o 
  -2   3  19     1312.72     1542.62     25.19 o 
  -1   3  19     2111.31     2227.76     22.29 o 
   0   3  19      851.12      919.59     11.05 o 
   1   3  19     2086.06     2167.73     42.72 o 
   2   3  19     1319.49     1509.40     19.71 o 
   3   3  19        0.22        6.68      6.46 o 
  -3   4  19      237.63      253.52     11.47 o 
  -2   4  19      962.36      982.57     35.75 o 
  -1   4  19      312.47      278.39     10.23 o 
   0   4  19      839.20      764.65     14.76 o 
   1   4  19      315.97      280.82     11.51 o 
   2   4  19      946.45      976.74     18.03 o 
   3   4  19      235.01      243.49     12.97 o 
   4   4  19      184.59      191.61     11.32 o 
  -4   5  19       74.15      103.22     11.27 o 
  -3   5  19     1002.12      873.54     27.11 o 
  -2   5  19      232.53      247.36     13.28 o 
  -1   5  19     1129.08     1055.38     21.54 o 
   0   5  19       89.91       91.26      9.28 o 
   1   5  19     1143.12     1035.24     21.08 o 
   2   5  19      240.35      262.56     12.95 o 
   3   5  19      996.01      854.86     20.73 o 
   4   5  19       74.98       77.68     10.48 o 
   5   5  19      314.45      316.99     16.92 o 
  -5   6  19       57.75       56.63     11.89 o 
  -4   6  19       31.16       36.72     11.26 o 
  -3   6  19       33.79       42.95     10.39 o 
  -2   6  19      453.57      466.66     17.47 o 
  -1   6  19      542.15      503.29     19.74 o 
   0   6  19      486.01      500.87     19.31 o 
   1   6  19      539.81      512.32     17.28 o 
   2   6  19      444.04      474.80     17.28 o 
   3   6  19       36.51       35.22      9.86 o 
   4   6  19       31.78       32.21     12.52 o 
   5   6  19       58.28       48.47     16.43 o 
   6   6  19       11.79       19.64     19.44 o 
  -5   7  19       12.91        9.86     13.91 o 
  -4   7  19       91.20      114.39     14.46 o 
  -3   7  19      228.06      233.14     17.22 o 
  -2   7  19        5.11       19.28     13.17 o 
  -1   7  19      415.48      408.96     23.98 o 
   0   7  19      152.06      140.25     17.69 o 
   1   7  19      408.83      424.11     23.43 o 
   2   7  19        5.32       29.49     11.86 o 
   3   7  19      224.63      206.74     17.71 o 
   4   7  19       91.02       99.13     21.67 o 
   5   7  19       13.19        9.79     19.47 o 
  -3   8  19       34.95       56.80     23.34 o 
  -2   8  19       27.71       37.36     14.80 o 
  -1   8  19       62.99       73.99     16.04 o 
   0   8  19        3.24       17.55     14.19 o 
   1   8  19       62.80       73.55     15.58 o 
   2   8  19       28.15       48.39     14.58 o 
   3   8  19       34.26       58.53     17.90 o 
   0   0  20     9763.07     8718.55     72.91 o 
   0   1  20      823.40      854.14     31.25 o 
   1   1  20       73.36       86.49      8.31 o 
  -1   2  20      676.79      746.90     19.35 o 
   0   2  20     2336.71     2315.17     40.24 o 
   1   2  20      712.23      823.40     18.50 o 
   2   2  20      353.92      436.16     21.88 o 
  -2   3  20      322.54      489.44     12.44 o 
  -1   3  20     2390.08     2522.06     37.87 o 
   0   3  20     3440.97     3385.26     24.99 o 
   1   3  20     2362.58     2448.37     20.53 o 
   2   3  20      332.29      513.26     12.63 o 
   3   3  20       27.43       53.12      9.66 o 
  -3   4  20        4.07       35.68      8.75 o 
  -2   4  20     1514.16     1382.64     25.98 o 
  -1   4  20      119.56      156.31      9.94 o 
   0   4  20       31.69       28.82      8.05 o 
   1   4  20      113.69      157.94      9.31 o 
   2   4  20     1524.51     1356.90     20.76 o 
   3   4  20        3.37       38.79      8.26 o 
   4   4  20      268.93      277.27     12.61 o 
  -4   5  20      524.49      477.14     17.39 o 
  -3   5  20      194.99      179.64     12.64 o 
  -2   5  20      466.61      517.58     17.39 o 
  -1   5  20      679.44      742.39     19.00 o 
   0   5  20       63.38       80.85      9.75 o 
   1   5  20      676.83      693.05     17.99 o 
   2   5  20      466.03      498.11     16.30 o 
   3   5  20      195.97      202.51     13.21 o 
   4   5  20      513.64      422.81     16.33 o 
   5   5  20       64.89       93.21     12.48 o 
  -5   6  20        4.12       10.31     10.82 o 
  -4   6  20       52.62       59.31     10.60 o 
  -3   6  20      159.80      174.30     12.95 o 
  -2   6  20        3.97       27.90      9.80 o 
  -1   6  20      237.28      233.82     15.77 o 
   0   6  20     1671.49     1640.32     31.90 o 
   1   6  20      233.75      236.83     13.55 o 
   2   6  20        3.91       37.08     10.45 o 
   3   6  20      161.17      169.95     12.72 o 
   4   6  20       50.30       65.47     12.85 o 
   5   6  20        4.49        1.22     13.19 o 
   6   6  20       39.05       24.13     20.33 o 
  -5   7  20       17.48       21.97     18.16 o 
  -4   7  20      266.10      264.40     18.45 o 
  -3   7  20       15.92       39.79     12.56 o 
  -2   7  20      201.89      201.49     19.27 o 
  -1   7  20       40.47       52.68     14.42 o 
   0   7  20        0.91       13.78     12.76 o 
   1   7  20       44.30       51.71     13.88 o 
   2   7  20      198.20      213.60     16.87 o 
   3   7  20       14.86       29.06     12.57 o 
   4   7  20      269.69      244.51     22.89 o 
   5   7  20       16.95       -5.48     19.05 o 
  -3   8  20      131.11      148.39     19.11 o 
  -2   8  20       36.32       49.11     15.29 o 
  -1   8  20       33.00       45.28     15.04 o 
   0   8  20       96.28       91.76     16.84 o 
   1   8  20       33.85       51.93     14.90 o 
   2   8  20       34.14       70.96     15.57 o 
   3   8  20      130.47      146.64     16.24 o 
   0   1  21      270.57      277.21      7.00 o 
   1   1  21     2961.95     2746.74     21.31 o 
  -1   2  21     4649.20     4343.28     46.18 o 
   0   2  21      140.68      202.35     15.84 o 
   1   2  21     4590.65     4458.08     95.23 o 
   2   2  21      486.11      508.97     24.48 o 
  -2   3  21      423.28      451.70     16.92 o 
  -1   3  21     1010.33      981.86     15.05 o 
   0   3  21     3476.58     3722.22     26.56 o 
   1   3  21     1022.54      992.99     13.63 o 
   2   3  21      409.06      436.61     19.61 o 
   3   3  21     1193.14     1212.21     19.26 o 
  -3   4  21      528.46      498.04     17.25 o 
  -2   4  21      609.29      644.17     17.05 o 
  -1   4  21     1826.11     1708.15     37.89 o 
   0   4  21      162.82      153.43      8.79 o 
   1   4  21     1813.92     1704.81     22.30 o 
   2   4  21      608.90      645.76     15.38 o 
   3   4  21      532.97      510.05     14.68 o 
   4   4  21       12.80       21.34      8.49 o 
  -4   5  21       21.51       37.53     10.05 o 
  -3   5  21      304.06      296.28     14.62 o 
  -2   5  21      211.74      221.88     13.22 o 
  -1   5  21      537.73      572.18     23.80 o 
   0   5  21      234.91      307.35     13.45 o 
   1   5  21      516.51      542.25     16.52 o 
   2   5  21      200.58      213.96     12.67 o 
   3   5  21      292.74      269.45     13.89 o 
   4   5  21       21.16       22.88      9.25 o 
   5   5  21      311.15      294.11     16.79 o 
  -5   6  21      146.66      136.41     13.99 o 
  -4   6  21        5.95       26.04      9.75 o 
  -3   6  21       28.99       38.62     10.13 o 
  -2   6  21      314.50      346.06     16.04 o 
  -1   6  21      753.46      720.91     23.97 o 
   0   6  21     2562.47     2479.51     38.94 o 
   1   6  21      741.13      714.84     20.82 o 
   2   6  21      321.33      337.40     15.47 o 
   3   6  21       29.07       30.07     10.03 o 
   4   6  21        5.40       22.83      9.72 o 
   5   6  21      142.71      108.66     16.20 o 
   6   6  21       34.25       40.06     33.65 o 
  -5   7  21       54.13       65.48     16.44 o 
  -4   7  21       77.05       94.49     14.39 o 
  -3   7  21      308.99      279.27     18.53 o 
  -2   7  21      144.85      132.51     17.19 o 
  -1   7  21       81.37       75.19     15.17 o 
   0   7  21        2.25        9.65     12.53 o 
   1   7  21       80.09       98.05     15.45 o 
   2   7  21      144.86      132.23     14.51 o 
   3   7  21      315.74      265.46     18.42 o 
   4   7  21       74.50       71.22     18.63 o 
   5   7  21       54.52       22.29     20.68 o 
  -3   8  21        7.72       21.41     14.18 o 
  -2   8  21        3.72       11.83     13.57 o 
  -1   8  21       70.78       63.19     15.54 o 
   0   8  21       80.29       76.33     16.23 o 
   1   8  21       71.45       67.63     15.91 o 
   2   8  21        3.66       11.35     13.36 o 
   3   8  21        6.15       33.75     12.70 o 
   0   1  22     1820.79     1819.69     13.92 o 
   1   1  22     6587.42     5756.47     32.58 o 
  -1   2  22     2174.39     2389.59     21.60 o 
   0   2  22      122.28      224.18     22.95 o 
   1   2  22     2095.19     2358.09     22.56 o 
   2   2  22        1.04       59.69     15.42 o 
  -2   3  22     3369.59     3495.60     33.66 o 
  -1   3  22      881.11      958.39     10.73 o 
   0   3  22     5933.56     6284.04     59.45 o 
   1   3  22      906.05      986.56     13.70 o 
   2   3  22     3389.41     3502.52     30.45 o 
   3   3  22      788.46      777.65     16.18 o 
  -3   4  22      900.20      856.30     33.57 o 
  -2   4  22      722.89      723.47     18.07 o 
  -1   4  22      392.07      430.22     14.16 o 
   0   4  22     2215.92     2192.13     62.90 o 
   1   4  22      406.42      439.83     15.44 o 
   2   4  22      743.10      702.19     15.82 o 
   3   4  22      908.17      863.90     18.17 o 
   4   4  22       94.73      106.73     10.94 o 
  -4   5  22      102.72       86.15     10.84 o 
  -3   5  22      938.00      970.56     22.75 o 
  -2   5  22       43.52       42.98      9.84 o 
  -1   5  22       83.00       90.38     10.19 o 
   0   5  22      130.13      121.54     10.50 o 
   1   5  22       83.56       98.80     10.52 o 
   2   5  22       48.39       64.83     10.32 o 
   3   5  22      951.64      943.29     21.69 o 
   4   5  22      106.03       80.65     10.31 o 
   5   5  22      279.93      292.06     16.50 o 
  -5   6  22        3.73       18.31     10.52 o 
  -4   6  22      122.47      100.81     11.83 o 
  -3   6  22      202.73      214.00     13.89 o 
  -2   6  22      236.97      255.72     14.67 o 
  -1   6  22     1149.74     1078.41     31.65 o 
   0   6  22      116.17      168.00     14.04 o 
   1   6  22     1146.77     1056.54     23.61 o 
   2   6  22      240.88      235.25     21.10 o 
   3   6  22      208.83      217.14     13.46 o 
   4   6  22      119.63      111.46     13.04 o 
   5   6  22        3.60       14.84     12.56 o 
   6   6  22        0.71       -8.33     16.08 o 
  -5   7  22        7.73       20.47     14.50 o 
  -4   7  22      114.87      119.56     14.70 o 
  -3   7  22       28.59       62.27     13.25 o 
  -2   7  22       49.77       64.39     14.80 o 
  -1   7  22      351.50      337.25     22.26 o 
   0   7  22      109.36      128.28     16.35 o 
   1   7  22      337.48      325.99     21.60 o 
   2   7  22       48.44       61.98     12.81 o 
   3   7  22       29.79       49.24     14.99 o 
   4   7  22      113.66      112.91     21.59 o 
   5   7  22        8.16      -23.23     18.04 o 
  -3   8  22        7.61       21.48     13.87 o 
  -2   8  22       22.61       32.80     14.84 o 
  -1   8  22       25.85       28.26     14.27 o 
   0   8  22        2.82       15.41     14.34 o 
   1   8  22       26.03       37.89     14.43 o 
   2   8  22       24.08       38.63     15.12 o 
   3   8  22        8.19       14.80     12.41 o 
   0   1  23     4283.27     4369.19     27.70 o 
   1   1  23        0.11       19.83     10.42 o 
  -1   2  23      128.86      208.26     11.01 o 
   0   2  23     7353.09     7047.25     94.44 o 
   1   2  23      130.90      191.51     34.93 o 
   2   2  23    11001.87    10555.99     70.66 o 
  -2   3  23      318.13      402.22     11.69 o 
  -1   3  23      929.88     1001.06     13.10 o 
   0   3  23      498.92      559.89     41.49 o 
   1   3  23      907.36      978.55     15.37 o 
   2   3  23      330.50      405.57     13.32 o 
   3   3  23      187.16      171.15      9.66 o 
  -3   4  23      698.36      682.42     18.41 o 
  -2   4  23      440.42      392.47     14.35 o 
  -1   4  23     1714.15     1657.15     25.26 o 
   0   4  23       13.73       51.04     11.95 o 
   1   4  23     1711.05     1661.55     22.72 o 
   2   4  23      421.45      404.65     13.17 o 
   3   4  23      679.97      669.26     16.51 o 
   4   4  23       20.18       34.36      9.47 o 
  -4   5  23      447.48      442.03     17.20 o 
  -3   5  23      385.80      377.59     15.86 o 
  -2   5  23      135.32      150.03     12.10 o 
  -1   5  23      221.08      263.61     13.25 o 
   0   5  23      418.68      429.35     17.29 o 
   1   5  23      214.88      264.85     14.67 o 
   2   5  23      135.42      160.29     11.80 o 
   3   5  23      383.08      353.56     15.20 o 
   4   5  23      446.65      417.58     18.10 o 
   5   5  23       15.62       28.59     10.48 o 
  -5   6  23        1.51       -2.37     10.14 o 
  -4   6  23      249.73      278.26     15.49 o 
  -3   6  23      101.39      106.76     13.23 o 
  -2   6  23      310.74      363.70     16.54 o 
  -1   6  23      236.08      281.72     16.75 o 
   0   6  23       71.48      107.56     12.83 o 
   1   6  23      230.40      276.63     14.37 o 
   2   6  23      303.18      306.84     46.46 o 
   3   6  23      106.23      110.59     11.40 o 
   4   6  23      247.77      242.90     14.44 o 
   5   6  23        1.66        7.49     10.30 o 
   6   6  23       50.14       30.41     18.83 o 
  -5   7  23       52.93       55.95     12.97 o 
  -4   7  23       41.75       44.71     12.42 o 
  -3   7  23       84.24       65.91     13.10 o 
  -2   7  23       12.66       17.38     12.79 o 
  -1   7  23       52.02       54.72     14.41 o 
   0   7  23       19.66       34.83     13.66 o 
   1   7  23       50.77       54.86     14.08 o 
   2   7  23       13.81        7.76     11.57 o 
   3   7  23       85.01       68.49     14.94 o 
   4   7  23       44.52       32.44     21.34 o 
   5   7  23       54.64       32.82     20.88 o 
  -3   8  23       80.24      104.37     17.37 o 
  -2   8  23       48.88       28.59     13.96 o 
  -1   8  23       25.27       23.41     14.52 o 
   0   8  23        2.95       19.18     14.24 o 
   1   8  23       24.32       36.72     14.76 o 
   2   8  23       49.96       61.96     15.77 o 
   3   8  23       82.20      114.12     15.21 o 
   0   0  24     1869.20     1687.07     27.44 o 
   0   1  24     1803.76     1981.03     19.20 o 
   1   1  24      171.16      118.37      4.68 o 
  -1   2  24     1343.25     1121.58     14.80 o 
   0   2  24     3901.12     4170.84     97.41 o 
   1   2  24     1331.88     1122.15     13.95 o 
  -2   3  24      699.73      554.62     18.01 o 
  -1   3  24      361.77      296.50     10.97 o 
   0   3  24     1773.93     1894.80     16.64 o 
   1   3  24      371.64      298.48      8.09 o 
   2   3  24      681.01      563.11     12.11 o 
   3   3  24      197.02      173.01      9.89 o 
  -3   4  24       93.29      121.48     10.42 o 
  -2   4  24      812.34      825.83     24.32 o 
  -1   4  24      630.89      690.24     17.34 o 
   0   4  24        4.71       74.31     15.62 o 
   1   4  24      615.60      690.01     15.50 o 
   2   4  24      831.49      826.62     17.32 o 
   3   4  24       98.95      118.81      9.73 o 
   4   4  24      305.99      266.00     13.64 o 
  -4   5  24      356.87      317.35     15.48 o 
  -3   5  24      188.91      218.83     13.49 o 
  -2   5  24      634.16      655.13     19.40 o 
  -1   5  24     2717.09     2623.07     36.84 o 
   0   5  24        4.73       30.87     10.16 o 
   1   5  24     2710.56     2531.38     36.35 o 
   2   5  24      634.56      621.27     17.95 o 
   3   5  24      192.13      192.41     12.57 o 
   4   5  24      354.89      304.52     16.50 o 
   5   5  24        0.64       12.29      9.76 o 
  -5   6  24        7.64       16.71     10.70 o 
  -4   6  24      175.49      207.66     14.55 o 
  -3   6  24      156.46      143.31     12.12 o 
  -2   6  24       99.67      125.76     12.12 o 
  -1   6  24      369.35      385.38     18.33 o 
   0   6  24      278.46      291.09     16.72 o 
   1   6  24      364.60      363.51     17.10 o 
   2   6  24      103.84      118.64     13.06 o 
   3   6  24      156.94      128.91     12.55 o 
   4   6  24      178.29      197.57     14.88 o 
   5   6  24        7.32       11.16     10.35 o 
   6   6  24       73.10       66.55     21.89 o 
  -4   7  24       38.55       55.32     12.43 o 
  -3   7  24       10.43        6.70     11.12 o 
  -2   7  24       39.83       48.54     13.90 o 
  -1   7  24       53.69       83.31     15.34 o 
   0   7  24       73.66       52.63     14.47 o 
   1   7  24       53.57       85.98     15.57 o 
   2   7  24       41.25       47.30     12.54 o 
   3   7  24       10.84        9.05     13.38 o 
   4   7  24       37.30       46.68     14.68 o 
  -3   8  24       29.07       38.80     16.51 o 
  -2   8  24       31.80       21.74     14.28 o 
  -1   8  24       59.62       72.88     16.59 o 
   0   8  24      223.83      211.29     20.69 o 
   1   8  24       57.90       76.67     16.49 o 
   2   8  24       32.27       38.89     14.93 o 
   3   8  24       29.89       38.15     14.72 o 
   0   1  25      568.56      472.75     11.55 o 
   1   1  25      201.75      138.69      4.96 o 
  -1   2  25      476.90      458.71      8.71 o 
   0   2  25        3.58       26.24      8.21 o 
   1   2  25      498.63      419.89     48.49 o 
   2   2  25        0.23        8.07      3.97 o 
  -2   3  25      203.35      205.26      9.77 o 
  -1   3  25      337.39      341.72     10.00 o 
   0   3  25      447.79      440.12     14.95 o 
   1   3  25      358.03      353.63      8.81 o 
   2   3  25      193.10      198.98      8.49 o 
   3   3  25      410.36      393.22     12.69 o 
  -3   4  25      274.96      318.69     13.91 o 
  -2   4  25      628.85      653.94     17.92 o 
  -1   4  25      814.49      723.76     17.75 o 
   0   4  25     5087.33     5115.59    101.53 o 
   1   4  25      800.90      727.22     15.92 o 
   2   4  25      624.45      632.15     15.60 o 
   3   4  25      282.35      322.52     12.71 o 
   4   4  25       11.32       27.69      9.05 o 
  -4   5  25      118.41      113.65     11.59 o 
  -3   5  25      187.93      184.28     13.05 o 
  -2   5  25       43.98       71.74     10.53 o 
  -1   5  25     1548.82     1458.99     26.66 o 
   0   5  25       35.90       73.39     16.79 o 
   1   5  25     1566.99     1505.85     33.15 o 
   2   5  25       48.61       63.37      9.55 o 
   3   5  25      184.80      152.93     11.76 o 
   4   5  25      115.08      114.62     12.71 o 
   5   5  25       41.13       40.33     10.81 o 
  -5   6  25       90.51       83.54     12.92 o 
  -4   6  25      111.13      124.10     12.74 o 
  -3   6  25      152.97      174.35     13.01 o 
  -2   6  25       11.97       11.96      9.16 o 
  -1   6  25       52.56       71.88     10.51 o 
   0   6  25      526.66      514.73     20.14 o 
   1   6  25       56.75       81.95     13.24 o 
   2   6  25       13.52       20.19     10.15 o 
   3   6  25      152.50      161.40     12.41 o 
   4   6  25      113.06      115.07     13.10 o 
   5   6  25       90.54       93.43     13.09 o 
   6   6  25       76.53       89.95     13.82 o 
  -4   7  25       33.41       45.63     12.26 o 
  -3   7  25        0.63        5.00     11.57 o 
  -2   7  25       48.32       41.30     14.03 o 
  -1   7  25      273.80      243.80     20.70 o 
   0   7  25        6.19        8.38     12.70 o 
   1   7  25      270.81      246.69     19.90 o 
   2   7  25       49.16       41.89     13.83 o 
   3   7  25        0.81      -14.10     11.63 o 
   4   7  25       33.66       51.06     15.49 o 
  -2   8  25        8.57        4.92     13.20 o 
  -1   8  25      270.09      292.72     23.81 o 
   0   8  25        0.94       46.15     15.44 o 
   1   8  25      270.33      309.71     23.47 o 
   2   8  25        8.95       22.01     14.00 o 
   0   1  26       81.85      138.55      5.84 o 
   1   1  26       44.48      103.18      4.54 o 
  -1   2  26      415.31      445.01      8.74 o 
   0   2  26       27.56       36.66      6.53 o 
   1   2  26      413.36      399.67     41.17 o 
   2   2  26       30.03       21.05      4.34 o 
  -2   3  26       65.00       49.18      6.28 o 
  -1   3  26      157.11      197.00      8.50 o 
   0   3  26     1151.87     1188.68     14.23 o 
   1   3  26      167.87      216.90      7.50 o 
   2   3  26       64.58       59.67      8.09 o 
   3   3  26      155.17      145.42      9.55 o 
  -3   4  26      117.10      109.52     10.55 o 
  -2   4  26      733.70      802.11     19.56 o 
  -1   4  26      170.34      178.61     10.90 o 
   0   4  26        1.75       66.10     19.63 o 
   1   4  26      171.15      182.70      9.99 o 
   2   4  26      733.90      807.77     17.27 o 
   3   4  26      119.21      112.18      9.60 o 
   4   4  26        2.44        6.25      8.40 o 
  -4   5  26       55.51       75.46     12.54 o 
  -3   5  26        0.03       14.89      9.12 o 
  -2   5  26      168.31      165.28     12.59 o 
  -1   5  26      287.89      294.04     14.45 o 
   0   5  26     2644.64     2748.26     39.81 o 
   1   5  26      295.89      294.55     15.71 o 
   2   5  26      161.63      140.32     28.79 o 
   3   5  26        0.06       21.36      9.06 o 
   4   5  26       57.52       65.38     13.52 o 
   5   5  26        1.74        6.06     10.29 o 
  -5   6  26       23.90       42.29     11.98 o 
  -4   6  26      167.35      175.25     13.62 o 
  -3   6  26       40.56       52.62     10.39 o 
  -2   6  26       69.31       58.69     10.52 o 
  -1   6  26       24.42       32.35      9.92 o 
   0   6  26      172.48      203.93     14.67 o 
   1   6  26       23.40       21.43     11.74 o 
   2   6  26       71.89       57.48     11.52 o 
   3   6  26       42.50       44.57      9.97 o 
   4   6  26      166.84      161.69     14.08 o 
   5   6  26       24.81       21.86     10.67 o 
  -4   7  26       20.36       35.33     12.24 o 
  -3   7  26        0.24       15.72     11.75 o 
  -2   7  26       16.76       26.71     13.44 o 
  -1   7  26      149.81      166.37     18.62 o 
   0   7  26       19.69       19.58     13.02 o 
   1   7  26      149.37      158.24     17.75 o 
   2   7  26       16.44       33.40     13.27 o 
   3   7  26        0.23       -8.90     12.22 o 
   4   7  26       20.73       29.86     17.74 o 
  -2   8  26       31.93       33.04     14.85 o 
  -1   8  26       13.86       57.20     16.25 o 
   0   8  26      102.47      116.85     18.39 o 
   1   8  26       12.73       43.35     15.08 o 
   2   8  26       33.84       33.81     15.11 o 
   0   1  27     1694.86     1490.37     13.85 o 
   1   1  27      188.45      151.53      5.30 o 
  -1   2  27       75.21       87.36      5.07 o 
   0   2  27      646.42      640.16      9.67 o 
   1   2  27       73.82       78.40      8.52 o 
   2   2  27      847.60      792.17     23.84 o 
  -2   3  27      208.83      206.60      9.82 o 
  -1   3  27     1028.44     1042.62     16.39 o 
   0   3  27        0.32       52.23      8.98 o 
   1   3  27     1039.09     1070.32     20.07 o 
   2   3  27      212.46      211.07      8.83 o 
   3   3  27      644.74      616.97     15.35 o 
  -3   4  27      165.30      165.21     11.83 o 
  -2   4  27      192.34      210.09     12.20 o 
  -1   4  27       92.46      139.51     10.70 o 
   0   4  27      100.95      106.53      9.18 o 
   1   4  27       86.70      130.70      9.40 o 
   2   4  27      193.02      195.67     10.63 o 
   3   4  27      159.60      153.06     10.67 o 
   4   4  27        0.15       19.08      8.84 o 
  -4   5  27      380.94      336.58     15.85 o 
  -3   5  27      148.83      161.54     12.29 o 
  -2   5  27      111.30      132.65     11.93 o 
  -1   5  27       64.71      208.20     13.41 o 
   0   5  27      114.90      198.21     16.50 o 
   1   5  27       65.76      180.89     13.94 o 
   2   5  27      106.13      100.43     26.05 o 
   3   5  27      155.46      151.42     11.04 o 
   4   5  27      380.83      304.60     14.94 o 
   5   5  27        0.57        6.89      9.94 o 
  -5   6  27        2.32       13.94     11.18 o 
  -4   6  27      103.01      122.77     12.60 o 
  -3   6  27      134.57      147.83     12.76 o 
  -2   6  27       10.34       26.65      9.31 o 
  -1   6  27        8.10        4.21      8.75 o 
   0   6  27        6.08       27.26     10.59 o 
   1   6  27        6.56       10.65     11.49 o 
   2   6  27        9.90       19.49     10.19 o 
   3   6  27      132.73      129.32     12.03 o 
   4   6  27      104.35      116.73     12.99 o 
   5   6  27        2.10        4.74     10.36 o 
  -4   7  27       33.41       41.38     12.38 o 
  -3   7  27        1.61       13.46     11.63 o 
  -2   7  27       30.40       41.52     14.37 o 
  -1   7  27      128.38      117.00     16.70 o 
   0   7  27      155.89      131.43     17.41 o 
   1   7  27      135.76      142.22     17.48 o 
   2   7  27       30.12       43.18     17.31 o 
   3   7  27        1.11       10.84     12.88 o 
   4   7  27       34.17       43.37     16.30 o 
  -2   8  27        6.22       13.59     13.83 o 
  -1   8  27      424.48      469.90     28.77 o 
   0   8  27        0.01       15.12     14.45 o 
   1   8  27      426.88      484.21     27.88 o 
   2   8  27        6.15       -0.66     13.96 o 
   0   0  28     1848.21     1897.37     31.05 o 
   0   1  28      348.94      419.37      8.88 o 
   1   1  28      159.42      207.22      5.96 o 
  -1   2  28       66.21       56.75      4.72 o 
   0   2  28     1195.12     1127.29     20.03 o 
   1   2  28       62.40       51.76      5.74 o 
   2   2  28       26.76       89.30      8.80 o 
  -2   3  28      886.26      742.49     18.15 o 
  -1   3  28      560.71      583.31     24.11 o 
   0   3  28      779.55      761.15     11.61 o 
   1   3  28      584.07      635.30     11.79 o 
   2   3  28      897.79      777.07     14.43 o 
   3   3  28      254.80      265.78     11.22 o 
  -3   4  28       79.06       80.73     10.19 o 
  -2   4  28       95.23      109.09     10.11 o 
  -1   4  28     1410.53     1272.10     23.50 o 
   0   4  28       83.13      137.15     10.79 o 
   1   4  28     1428.34     1316.20     20.90 o 
   2   4  28       90.32      100.63      8.99 o 
   3   4  28       81.70       73.31      9.27 o 
   4   4  28      211.35      191.36     12.64 o 
  -4   5  28       88.69      110.25     11.66 o 
  -3   5  28       71.63       80.04     10.65 o 
  -2   5  28       46.30       85.06     10.88 o 
  -1   5  28     2736.17     2768.73     36.94 o 
   0   5  28        3.04       54.00     16.50 o 
   1   5  28     2775.39     2821.83     72.68 o 
   2   5  28       49.34       64.40     14.05 o 
   3   5  28       73.81       72.48      9.56 o 
   4   5  28       95.73       96.75     11.04 o 
   5   5  28       42.63       37.24     10.08 o 
  -5   6  28       46.85       52.10     12.17 o 
  -4   6  28      112.19      127.95     12.78 o 
  -3   6  28       49.55       62.45     10.86 o 
  -2   6  28      310.93      325.84     16.04 o 
  -1   6  28       73.73       63.15     10.48 o 
   0   6  28      328.50      266.88     16.36 o 
   1   6  28       72.67       65.02     13.07 o 
   2   6  28      315.42      324.20     16.93 o 
   3   6  28       49.40       65.51     10.62 o 
   4   6  28      108.97      109.90     12.87 o 
   5   6  28       46.73       49.77     11.88 o 
  -4   7  28       29.30       41.06     12.47 o 
  -3   7  28       80.29       80.49     13.96 o 
  -2   7  28       79.87       88.50     13.51 o 
  -1   7  28       71.76      108.53     16.44 o 
   0   7  28       39.09       52.60     14.88 o 
   1   7  28       74.02      101.80     16.08 o 
   2   7  28       82.55       92.34     19.43 o 
   3   7  28       80.96       85.04     15.34 o 
   4   7  28       27.10       49.22     16.75 o 
  -2   8  28       73.33       85.61     17.41 o 
  -1   8  28       94.39      124.73     19.38 o 
   0   8  28        8.94        8.93     14.40 o 
   1   8  28       96.17      121.44     18.83 o 
   2   8  28       74.44       87.76     17.43 o 
   0   1  29     4256.86     4196.00     52.53 o 
   1   1  29      230.94      362.73     16.59 o 
  -1   2  29      272.64      247.49      9.68 o 
   0   2  29      814.64      880.90     11.54 o 
   1   2  29      272.65      254.83      6.81 o 
   2   2  29     2538.71     2190.71     31.42 o 
  -2   3  29      669.97      620.85     15.89 o 
  -1   3  29      592.81      686.62     14.30 o 
   0   3  29        6.14       19.35      6.82 o 
   1   3  29      595.50      732.51     15.56 o 
   2   3  29      666.34      655.13     13.74 o 
   3   3  29       66.80      112.83      9.09 o 
  -3   4  29      443.81      430.09     15.81 o 
  -2   4  29      920.75      875.30     20.56 o 
  -1   4  29      559.08      579.62     16.57 o 
   0   4  29     1639.59     1721.18     31.08 o 
   1   4  29      555.08      559.72     14.57 o 
   2   4  29      875.93      781.81     35.37 o 
   3   4  29      441.21      407.43     14.10 o 
   4   4  29      933.17      913.05     22.29 o 
  -4   5  29      208.18      238.02     14.26 o 
  -3   5  29       63.93       76.62     10.43 o 
  -2   5  29      463.33      466.65     17.58 o 
  -1   5  29      998.09      952.68     22.68 o 
   0   5  29      994.51      968.95     25.04 o 
   1   5  29     1012.64      989.48     34.47 o 
   2   5  29      461.62      409.29     39.45 o 
   3   5  29       63.78       87.70     10.05 o 
   4   5  29      215.76      230.94     13.94 o 
   5   5  29      121.86      118.58     12.18 o 
  -5   6  29       77.28       78.21     12.68 o 
  -4   6  29       52.41       86.72     11.72 o 
  -3   6  29       32.80       47.47     10.41 o 
  -2   6  29      258.09      314.01     15.61 o 
  -1   6  29       44.16       58.78     10.48 o 
   0   6  29        0.17       43.63     10.96 o 
   1   6  29       46.91       48.57     12.59 o 
   2   6  29      254.78      298.56     16.52 o 
   3   6  29       32.52       46.09     10.77 o 
   4   6  29       51.23       58.82     11.78 o 
   5   6  29       79.05       72.65     12.40 o 
  -4   7  29       20.99       28.40     11.74 o 
  -3   7  29       40.12       53.89     12.52 o 
  -2   7  29       83.58      107.52     14.21 o 
  -1   7  29      106.04      122.71     17.68 o 
   0   7  29      440.82      447.25     25.99 o 
   1   7  29      104.75      114.34     16.61 o 
   2   7  29       82.18       86.63     19.58 o 
   3   7  29       38.50       37.41     13.84 o 
   4   7  29       22.26       40.02     16.34 o 
  -1   8  29       44.87       42.07     19.26 o 
   0   8  29       74.38       77.67     16.93 o 
   1   8  29       46.24       71.96     16.85 o 
   0   1  30      908.37      900.23     11.43 o 
   1   1  30     6572.75     5594.24     88.03 o 
  -1   2  30     1010.47      895.73     17.78 o 
   0   2  30      110.58      143.92      5.83 o 
   1   2  30     1006.57      935.67     13.88 o 
   2   2  30      336.68      483.30     11.13 o 
  -2   3  30      599.81      666.41     21.15 o 
  -1   3  30     1096.90      992.77     16.72 o 
   0   3  30       41.16      147.32     38.12 o 
   1   3  30     1083.98      981.40     18.70 o 
   2   3  30      608.25      660.08     15.23 o 
   3   3  30      343.72      408.01     13.44 o 
  -3   4  30      164.63      153.21     11.56 o 
  -2   4  30      172.30      190.04     11.78 o 
  -1   4  30     1596.19     1576.43     29.85 o 
   0   4  30     6099.51     6085.89     51.39 o 
   1   4  30     1588.54     1575.98     25.62 o 
   2   4  30      178.47      183.65     12.18 o 
   3   4  30      168.56      155.19     10.55 o 
   4   4  30       12.61       35.75      9.30 o 
  -4   5  30       41.61       43.39      9.91 o 
  -3   5  30      721.33      700.73     20.78 o 
  -2   5  30      388.51      434.78     16.90 o 
  -1   5  30       72.97      126.00     11.76 o 
   0   5  30      299.11      306.09     16.47 o 
   1   5  30       75.91      144.24     15.11 o 
   2   5  30      392.80      436.98     16.74 o 
   3   5  30      716.94      667.99     18.85 o 
   4   5  30       41.30       44.04      9.87 o 
   5   5  30      181.02      200.85     13.94 o 
  -5   6  30       12.54       21.97     10.28 o 
  -4   6  30       81.98      104.70     12.22 o 
  -3   6  30      139.47      118.16     12.23 o 
  -2   6  30       44.80       72.42     10.82 o 
  -1   6  30      113.64      113.07     11.46 o 
   0   6  30      483.72      476.13     20.26 o 
   1   6  30      117.94      108.12     14.41 o 
   2   6  30       45.69       59.18     12.91 o 
   3   6  30      135.15      106.11     12.36 o 
   4   6  30       81.34       73.27     12.04 o 
   5   6  30       12.85       11.85     10.53 o 
  -4   7  30        8.88       19.63     11.44 o 
  -3   7  30       52.00       80.69     13.77 o 
  -2   7  30       57.92       89.73     13.84 o 
  -1   7  30      414.54      396.35     25.04 o 
   0   7  30      127.72      176.94     19.28 o 
   1   7  30      417.40      427.21     24.85 o 
   2   7  30       58.95       85.09     19.46 o 
   3   7  30       51.00       63.47     14.88 o 
   4   7  30        8.13        5.39     14.70 o 
  -1   8  30       14.90       13.85     14.52 o 
   0   8  30       21.78       35.83     15.23 o 
   1   8  30       14.01       23.07     14.40 o 
   0   1  31       60.60       64.63      4.55 o 
   1   1  31     3167.20     2956.32     28.56 o 
  -1   2  31      431.49      424.37     16.17 o 
   0   2  31      676.95      566.85      9.86 o 
   1   2  31      424.42      433.56     10.14 o 
   2   2  31      549.98      445.38     11.02 o 
  -2   3  31      794.71      728.28     17.47 o 
  -1   3  31      172.93      225.23     10.23 o 
   0   3  31     4885.27     4652.43     74.27 o 
   1   3  31      192.30      227.47      9.15 o 
   2   3  31      785.58      719.74     15.73 o 
   3   3  31      890.52      806.05     21.02 o 
  -3   4  31       74.73       70.80      9.73 o 
  -2   4  31      324.39      311.95     14.24 o 
  -1   4  31      489.57      577.74     16.03 o 
   0   4  31     1281.31     1282.75     24.34 o 
   1   4  31      486.38      568.91     16.76 o 
   2   4  31      331.93      263.46     29.26 o 
   3   4  31       75.66       79.00      9.13 o 
   4   4  31        8.56       16.79      8.70 o 
  -4   5  31       92.04       87.30     11.10 o 
  -3   5  31       58.64       99.27     11.26 o 
  -2   5  31      699.55      675.85     20.33 o 
  -1   5  31       24.91       52.66      9.93 o 
   0   5  31      390.58      353.15     17.03 o 
   1   5  31       21.62       47.69     14.09 o 
   2   5  31      715.65      646.50     19.23 o 
   3   5  31       59.89       81.58      9.72 o 
   4   5  31       92.30       84.95     11.05 o 
   5   5  31        1.76       25.62      9.77 o 
  -5   6  31       20.59       40.83     11.00 o 
  -4   6  31       93.93      110.00     12.38 o 
  -3   6  31      142.74      133.62     12.57 o 
  -2   6  31       47.53       47.96     10.07 o 
  -1   6  31       47.36       46.16     10.03 o 
   0   6  31       94.14      122.57     13.05 o 
   1   6  31       44.04       45.78     13.17 o 
   2   6  31       45.22       47.56     12.67 o 
   3   6  31      143.00      129.33     13.08 o 
   4   6  31       96.14       94.39     12.50 o 
   5   6  31       19.85       19.98     11.82 o 
  -3   7  31      200.72      231.11     16.04 o 
  -2   7  31       36.94       58.77     12.63 o 
  -1   7  31       69.65      118.58     17.23 o 
   0   7  31        9.14       16.82     13.12 o 
   1   7  31       72.59      111.65     16.50 o 
   2   7  31       36.06       60.49     18.73 o 
   3   7  31      200.60      221.05     23.81 o 
   0   8  31        0.98        9.19     14.44 o 
   0   0  32     9464.12     9073.06     77.91 o 
   0   1  32        0.20        1.93      3.44 o 
   1   1  32      122.67      302.95      7.59 o 
  -1   2  32      838.51      740.68     41.08 o 
   0   2  32     1627.77     1351.63     20.34 o 
   1   2  32      835.66      764.36     13.10 o 
   2   2  32      361.15      329.42     12.44 o 
  -2   3  32      383.97      371.29     11.34 o 
  -1   3  32      576.69      554.13     15.50 o 
   0   3  32      453.82      566.95     13.65 o 
   1   3  32      569.61      554.19     12.59 o 
   2   3  32      369.28      345.62     11.97 o 
   3   3  32       19.79       60.60      8.56 o 
  -3   4  32      210.86      205.52     12.82 o 
  -2   4  32     1473.11     1361.55     25.80 o 
  -1   4  32      897.79      832.78     18.66 o 
   0   4  32       45.82      156.65     25.64 o 
   1   4  32      893.66      838.02     19.70 o 
   2   4  32     1477.82     1341.75     27.15 o 
   3   4  32      203.53      207.33     11.39 o 
   4   4  32      215.41      228.08     13.41 o 
  -4   5  32       89.60       97.09     11.37 o 
  -3   5  32       30.80       45.51     10.01 o 
  -2   5  32      183.38      235.43     13.78 o 
  -1   5  32      710.25      734.51     20.92 o 
   0   5  32       76.76      108.34     12.38 o 
   1   5  32      711.66      713.78     22.61 o 
   2   5  32      180.64      229.60     13.37 o 
   3   5  32       30.52       40.62      8.79 o 
   4   5  32       90.54       95.21     11.32 o 
   5   5  32       60.34       45.21     10.32 o 
  -5   6  32        1.32        6.21     10.09 o 
  -4   6  32       45.33       69.39     11.52 o 
  -3   6  32       38.38       66.80     10.89 o 
  -2   6  32      161.28      169.14     13.55 o 
  -1   6  32       27.40       39.69     10.31 o 
   0   6  32       42.57       53.69     11.50 o 
   1   6  32       26.72       30.54     12.22 o 
   2   6  32      158.91      147.98     15.54 o 
   3   6  32       37.18       65.19     11.82 o 
   4   6  32       45.81       59.95     11.86 o 
   5   6  32        1.21       22.34     10.92 o 
  -3   7  32       21.22       52.76     11.55 o 
  -2   7  32      113.45      122.53     13.24 o 
  -1   7  32      110.46      127.86     14.98 o 
   0   7  32       43.18       65.80     15.58 o 
   1   7  32      110.77      162.20     21.94 o 
   2   7  32      114.04      120.09     20.81 o 
   3   7  32       20.87       39.10     18.07 o 
   0   1  33       22.75       28.66      4.05 o 
   1   1  33       25.00       43.63      4.43 o 
  -1   2  33       20.90       60.82      9.68 o 
   0   2  33        0.60       68.28     15.81 o 
   1   2  33       20.22       63.23      8.90 o 
   2   2  33       26.08       35.63      5.95 o 
  -2   3  33      851.70      779.67     16.96 o 
  -1   3  33      240.24      249.91     10.47 o 
   0   3  33       49.64       68.58      8.60 o 
   1   3  33      234.21      232.11      9.72 o 
   2   3  33      855.69      779.17     16.66 o 
   3   3  33       47.32       55.49      8.41 o 
  -3   4  33      204.62      163.64     11.90 o 
  -2   4  33       54.32      119.79     10.52 o 
  -1   4  33       90.52       97.74      9.77 o 
   0   4  33     2490.78     2456.35     33.30 o 
   1   4  33       91.55      102.95     10.28 o 
   2   4  33       57.32      100.91     16.38 o 
   3   4  33      203.35      170.40     10.71 o 
   4   4  33       15.53       22.04      8.97 o 
  -4   5  33       68.76       78.71     11.06 o 
  -3   5  33       68.37       78.43     10.89 o 
  -2   5  33       83.82       84.37     10.69 o 
  -1   5  33      319.16      305.54     15.09 o 
   0   5  33      319.38      318.32     16.51 o 
   1   5  33      314.14      298.96     16.49 o 
   2   5  33       82.46       95.55     10.89 o 
   3   5  33       68.10       66.21      9.19 o 
   4   5  33       68.97       77.68     10.50 o 
   5   5  33       29.43       26.83      9.91 o 
  -5   6  33       58.12       54.48     12.88 o 
  -4   6  33       82.14       81.26     12.21 o 
  -3   6  33       11.22       14.10      9.39 o 
  -2   6  33       13.43       45.79     10.51 o 
  -1   6  33       63.95       59.93     10.60 o 
   0   6  33       21.45       13.93      9.87 o 
   1   6  33       62.30       69.93     13.38 o 
   2   6  33       14.39       34.70     12.43 o 
   3   6  33       11.65       23.60     10.74 o 
   4   6  33       83.41       94.43     13.89 o 
   5   6  33       55.74       66.72     12.53 o 
  -3   7  33       42.39       51.34     11.71 o 
  -2   7  33       46.39       64.76     12.21 o 
  -1   7  33      247.77      280.64     18.78 o 
   0   7  33       51.32       97.38     16.66 o 
   1   7  33      251.62      282.80     21.74 o 
   2   7  33       46.31       66.21     19.01 o 
   3   7  33       42.47       45.94     17.84 o 
   0   1  34      115.19       69.15      4.84 o 
   1   1  34      348.58      369.92      8.37 o 
  -1   2  34       76.36       82.89      6.92 o 
   0   2  34       37.70       38.91      4.72 o 
   1   2  34       77.57       82.40      6.58 o 
   2   2  34      145.27      142.37      8.56 o 
  -2   3  34      161.03      175.34     10.40 o 
  -1   3  34     1052.29     1017.58     20.95 o 
   0   3  34        5.92       57.32     16.18 o 
   1   3  34     1039.44     1005.07     16.51 o 
   2   3  34      162.65      185.70     10.02 o 
   3   3  34      161.24      153.62     10.10 o 
  -3   4  34       10.00       31.86      9.12 o 
  -2   4  34      297.01      267.44     13.46 o 
  -1   4  34       18.93       34.57      8.33 o 
   0   4  34      346.08      376.15     15.40 o 
   1   4  34       19.13       24.49      8.52 o 
   2   4  34      295.03      235.54     32.61 o 
   3   4  34        9.30       46.19      8.49 o 
   4   4  34       78.41       93.94     10.75 o 
  -4   5  34      122.91      113.51     12.16 o 
  -3   5  34      128.96      155.47     12.62 o 
  -2   5  34      172.01      144.18     12.00 o 
  -1   5  34      335.37      329.28     15.52 o 
   0   5  34       88.37      104.01     12.22 o 
   1   5  34      338.02      325.47     16.76 o 
   2   5  34      169.79      149.95     12.07 o 
   3   5  34      132.96      138.65     10.62 o 
   4   5  34      118.65      118.63     11.78 o 
   5   5  34       12.87       40.24     10.40 o 
  -4   6  34        9.60       26.36     10.46 o 
  -3   6  34       14.21       40.39     10.28 o 
  -2   6  34       40.84       51.53     10.59 o 
  -1   6  34       10.17       14.87      9.04 o 
   0   6  34      165.54      186.39     14.95 o 
   1   6  34        9.93       17.72     11.90 o 
   2   6  34       37.96       36.39     12.45 o 
   3   6  34       14.94       30.77     10.70 o 
   4   6  34        9.31       33.28     12.16 o 
  -3   7  34       11.46       24.26     11.04 o 
  -2   7  34       73.19       85.52     12.64 o 
  -1   7  34      237.33      220.64     17.27 o 
   0   7  34      295.00      259.63     17.84 o 
   1   7  34      243.04      243.13     21.01 o 
   2   7  34       73.29       89.90     20.15 o 
   3   7  34       11.51       -6.10     25.04 o 
   0   1  35      685.49      517.80     11.63 o 
   1   1  35       85.57       78.28      5.15 o 
  -1   2  35      147.80      138.90      7.88 o 
   0   2  35      264.99      218.87      7.19 o 
   1   2  35      149.05      141.68      7.51 o 
   2   2  35     1947.52     1956.26     34.05 o 
  -2   3  35      739.02      688.02     20.43 o 
  -1   3  35      445.36      537.26     16.22 o 
   0   3  35     1410.99     1291.05     22.97 o 
   1   3  35      449.10      531.27     12.87 o 
   2   3  35      736.29      693.32     16.17 o 
   3   3  35      125.91      150.06     10.20 o 
  -3   4  35      308.75      333.76     15.15 o 
  -2   4  35      121.39      154.63     11.52 o 
  -1   4  35       54.67       54.63      9.62 o 
   0   4  35      360.99      414.18     15.89 o 
   1   4  35       53.53       51.49     10.75 o 
   2   4  35      116.56      125.75     14.39 o 
   3   4  35      317.73      338.26     13.36 o 
   4   4  35      248.41      205.17     13.29 o 
  -4   5  35        6.79       21.63      9.74 o 
  -3   5  35      196.23      152.91     12.51 o 
  -2   5  35      371.89      353.18     15.88 o 
  -1   5  35      170.27      142.36     11.97 o 
   0   5  35      304.52      254.25     15.61 o 
   1   5  35      170.55      159.78     13.77 o 
   2   5  35      377.68      361.02     15.63 o 
   3   5  35      195.01      170.55     12.46 o 
   4   5  35        8.51       20.74      9.54 o 
   5   5  35      128.68      146.68     13.18 o 
  -4   6  35      104.65      107.91     12.58 o 
  -3   6  35       74.37       89.83     11.59 o 
  -2   6  35       26.57       33.61     10.11 o 
  -1   6  35      106.86      139.77     12.73 o 
   0   6  35      232.39      204.10     15.31 o 
   1   6  35      109.33      132.73     15.28 o 
   2   6  35       26.33       27.27     11.90 o 
   3   6  35       73.08       82.68     12.21 o 
   4   6  35      106.45      119.00     15.04 o 
  -3   7  35       39.48       51.87     12.04 o 
  -2   7  35      175.53      200.14     15.64 o 
  -1   7  35       23.16       36.87     12.52 o 
   0   7  35        0.79       14.80     11.32 o 
   1   7  35       22.60       46.93     11.60 o 
   2   7  35      176.78      188.98     24.15 o 
   3   7  35       41.69       28.98     17.73 o 
   0   0  36     2918.08     2269.72     49.87 o 
   0   1  36      281.90      386.74      8.75 o 
   1   1  36      107.51      143.67      6.25 o 
  -1   2  36      323.59      283.87     16.72 o 
   0   2  36      449.30      433.87     14.76 o 
   1   2  36      320.17      277.02     10.35 o 
   2   2  36        7.69      101.70     21.13 o 
  -2   3  36     1340.74     1275.61     23.40 o 
  -1   3  36     1684.06     1659.84     26.48 o 
   0   3  36       24.22       98.67      9.80 o 
   1   3  36     1719.92     1754.23     54.18 o 
   2   3  36     1323.51     1247.55     21.03 o 
   3   3  36       19.50       63.60      8.61 o 
  -3   4  36      152.99      149.45     11.94 o 
  -2   4  36      339.47      378.50     15.59 o 
  -1   4  36        6.07        7.17      8.26 o 
   0   4  36       78.22       91.22     10.61 o 
   1   4  36        9.12        6.78      9.54 o 
   2   4  36      343.80      387.53     15.27 o 
   3   4  36      159.80      146.60     10.27 o 
   4   4  36      344.16      299.36     15.17 o 
  -4   5  36       75.13       92.71     11.80 o 
  -3   5  36       53.51       79.43     10.89 o 
  -2   5  36       27.50       51.87      9.90 o 
  -1   5  36      184.25      244.34     13.88 o 
   0   5  36       14.09       19.23      9.22 o 
   1   5  36      166.94      198.78     14.74 o 
   2   5  36       28.54       52.31     10.65 o 
   3   5  36       54.31       74.82     10.18 o 
   4   5  36       73.22       89.26     11.21 o 
   5   5  36      113.85      146.64     13.20 o 
  -4   6  36       12.30       21.86     10.23 o 
  -3   6  36       42.50       72.98     11.15 o 
  -2   6  36       14.56       13.22      9.37 o 
  -1   6  36      258.49      245.44     14.92 o 
   0   6  36       15.92       37.09     10.82 o 
   1   6  36      256.61      271.00     19.00 o 
   2   6  36       14.41       11.51     11.56 o 
   3   6  36       45.03       57.50     13.11 o 
   4   6  36       12.15       24.14     12.10 o 
  -2   7  36       23.45       53.88     11.89 o 
  -1   7  36      109.12      108.55     14.67 o 
   0   7  36       36.53       48.70     12.49 o 
   1   7  36      108.34      120.55     14.36 o 
   2   7  36       24.80       62.19     14.18 o 
   0   1  37     2830.01     2496.52     30.46 o 
   1   1  37      534.63      447.34     10.12 o 
  -1   2  37     1014.99      932.62     35.91 o 
   0   2  37      471.66      506.61     23.73 o 
   1   2  37      997.12      892.08     42.38 o 
   2   2  37      819.26      749.88     15.97 o 
  -2   3  37      939.28      843.76     18.33 o 
  -1   3  37     1622.07     1493.00     25.59 o 
   0   3  37      422.53      339.15     13.71 o 
   1   3  37     1618.69     1520.97     22.83 o 
   2   3  37      951.19      872.55     34.50 o 
   3   3  37      920.13      866.30     26.66 o 
  -3   4  37      284.85      293.46     14.61 o 
  -2   4  37     1578.11     1438.02     24.99 o 
  -1   4  37       11.19       21.24      8.75 o 
   0   4  37      445.16      407.39     15.74 o 
   1   4  37       11.03       28.88      8.69 o 
   2   4  37     1602.87     1449.86     42.83 o 
   3   4  37      284.42      290.63     12.88 o 
   4   4  37       92.78      138.18     11.81 o 
  -4   5  37      351.27      333.67     16.88 o 
  -3   5  37       87.98      111.26     11.70 o 
  -2   5  37       90.71      104.23     11.20 o 
  -1   5  37      188.03      179.06     12.67 o 
   0   5  37       28.17       18.63      8.88 o 
   1   5  37      180.86      172.52     15.81 o 
   2   5  37       85.71       91.31     12.41 o 
   3   5  37       89.14      111.41     11.40 o 
   4   5  37      351.57      340.57     16.46 o 
   5   5  37       11.66       25.02     10.12 o 
  -4   6  37       19.13       14.97     10.28 o 
  -3   6  37       75.56       74.05     11.49 o 
  -2   6  37       52.46       49.21     10.49 o 
  -1   6  37        3.91       26.72      9.61 o 
   0   6  37      354.14      347.22     18.70 o 
   1   6  37        4.64       33.38     12.74 o 
   2   6  37       51.68       54.60     12.99 o 
   3   6  37       71.77       70.91     13.87 o 
   4   6  37       19.67       33.42     15.39 o 
  -2   7  37      129.62      139.66     14.27 o 
  -1   7  37       15.42       32.16     12.78 o 
   0   7  37      141.37      144.90     15.38 o 
   1   7  37       17.09       24.63     11.52 o 
   2   7  37      131.41      145.84     17.19 o 
   1   1  38       48.86       78.97      6.47 o 
  -1   2  38     1438.23     1296.45     20.34 o 
   0   2  38     1502.02     1262.61     18.94 o 
   1   2  38     1459.68     1390.93     20.55 o 
   2   2  38        2.30       33.11      8.28 o 
  -2   3  38      667.14      634.69     16.42 o 
  -1   3  38      742.69      698.79     18.59 o 
   0   3  38      241.64      194.27     11.73 o 
   1   3  38      747.22      721.00     16.50 o 
   2   3  38      654.76      625.79     15.87 o 
   3   3  38      501.49      477.79     19.34 o 
  -3   4  38      222.74      207.81     13.25 o 
  -2   4  38      669.96      715.65     20.71 o 
  -1   4  38      203.62      220.37     13.19 o 
   0   4  38     1292.66     1190.34     24.55 o 
   1   4  38      198.94      210.00     12.68 o 
   2   4  38      665.35      737.11     21.11 o 
   3   4  38      223.68      205.84     12.41 o 
   4   4  38       61.18       67.89     10.42 o 
  -4   5  38       10.94       34.97     10.36 o 
  -3   5  38       48.94       66.06     10.57 o 
  -2   5  38      142.76      136.88     12.08 o 
  -1   5  38       35.19       47.83      9.66 o 
   0   5  38       66.08       74.34     10.31 o 
   1   5  38       34.16       44.93     10.81 o 
   2   5  38      137.34      132.03     13.21 o 
   3   5  38       47.49       58.05     11.00 o 
   4   5  38       10.35       27.66      9.75 o 
   5   5  38       35.83       49.04     10.75 o 
  -4   6  38        4.21       11.84     10.19 o 
  -3   6  38      114.60      125.51     13.05 o 
  -2   6  38       48.52       58.59     11.00 o 
  -1   6  38       74.93       94.95     11.62 o 
   0   6  38       70.77      112.17     13.53 o 
   1   6  38       77.63       79.29     14.16 o 
   2   6  38       48.41       53.25     12.73 o 
   3   6  38      117.19      125.08     18.73 o 
   4   6  38        4.49       21.61     12.13 o 
  -2   7  38       85.81      112.81     13.58 o 
  -1   7  38       44.75       57.47     13.88 o 
   0   7  38        1.56       16.67     11.64 o 
   1   7  38       47.32       65.02     12.66 o 
   2   7  38       85.54      116.04     16.25 o 
   0   1  39      603.13      590.27     10.92 o 
   1   1  39      214.97      221.25      8.54 o 
  -1   2  39      578.33      544.42     12.52 o 
   0   2  39       44.83       91.39     10.13 o 
   1   2  39      588.33      572.30     14.07 o 
   2   2  39       43.58       54.59      6.52 o 
  -2   3  39       30.34       60.68      8.42 o 
  -1   3  39      766.80      730.91     18.96 o 
   0   3  39       68.84      129.26     10.32 o 
   1   3  39      758.60      721.28     16.68 o 
   2   3  39       31.96       69.83      8.49 o 
   3   3  39       16.32       41.56      9.01 o 
  -3   4  39      157.99      151.89     12.15 o 
  -2   4  39      439.07      440.49     15.55 o 
  -1   4  39      285.27      308.04     14.60 o 
   0   4  39      305.63      248.52     13.27 o 
   1   4  39      287.33      292.80     14.03 o 
   2   4  39      454.02      458.40     16.95 o 
   3   4  39      153.86      144.20     11.62 o 
   4   4  39      119.24      127.57     12.00 o 
  -4   5  39       37.12       53.75     10.88 o 
  -3   5  39      195.84      213.15     14.79 o 
  -2   5  39       51.93       46.20      9.71 o 
  -1   5  39       91.56       98.77     10.79 o 
   0   5  39      140.98      149.37     12.33 o 
   1   5  39       96.22      104.85     12.60 o 
   2   5  39       49.37       48.43     10.96 o 
   3   5  39      191.90      205.83     14.97 o 
   4   5  39       36.36       50.61     10.25 o 
   5   5  39      126.43      128.96     13.24 o 
  -4   6  39        7.49       19.50     10.59 o 
  -3   6  39       24.25       44.14     10.75 o 
  -2   6  39       68.20       51.62     10.75 o 
  -1   6  39       59.74       42.93      9.91 o 
   0   6  39       35.36       41.18     11.03 o 
   1   6  39       60.82       52.44     13.25 o 
   2   6  39       66.79       60.64     13.41 o 
   3   6  39       24.97       37.97     14.94 o 
   4   6  39        7.00       22.97     12.29 o 
  -1   7  39       79.59       91.49     14.47 o 
   0   7  39        0.12       20.15     11.60 o 
   1   7  39       77.60      102.84     13.82 o 
   0   0  40     1042.35      936.37     27.44 o 
   0   1  40       17.21       51.20      5.19 o 
   1   1  40      523.77      390.02     10.65 o 
  -1   2  40       23.22       56.31      6.65 o 
   0   2  40      577.88      467.20     14.65 o 
   1   2  40       24.12       45.65      7.32 o 
   2   2  40      576.51      446.22     14.14 o 
  -2   3  40      476.81      427.24     14.25 o 
  -1   3  40      503.42      468.51     16.10 o 
   0   3  40      570.80      530.37     16.66 o 
   1   3  40      508.91      467.00     15.00 o 
   2   3  40      492.61      436.54     15.29 o 
   3   3  40      130.87      112.41     10.70 o 
  -3   4  40      191.76      192.93     13.06 o 
  -2   4  40      168.46      207.66     12.02 o 
  -1   4  40      351.14      319.33     14.82 o 
   0   4  40       24.57       66.90      9.76 o 
   1   4  40      355.27      323.99     14.45 o 
   2   4  40      161.30      203.27     12.58 o 
   3   4  40      197.05      183.90     12.48 o 
   4   4  40       63.41      104.51     11.26 o 
  -4   5  40       45.75       57.89     11.00 o 
  -3   5  40      243.17      220.05     14.40 o 
  -2   5  40       20.82       33.33      9.59 o 
  -1   5  40       13.19       29.44      9.25 o 
   0   5  40       26.44       36.46      9.50 o 
   1   5  40       15.75       36.51     10.48 o 
   2   5  40       19.95       35.70     10.65 o 
   3   5  40      245.64      229.10     15.64 o 
   4   5  40       44.76       61.20     11.80 o 
   5   5  40       10.21       32.54     10.55 o 
  -3   6  40       17.43       29.47     10.12 o 
  -2   6  40       11.63       39.41     10.53 o 
  -1   6  40      113.29       98.42     11.83 o 
   0   6  40       24.36       18.93      9.84 o 
   1   6  40      113.31       93.49     14.82 o 
   2   6  40       11.43       24.77     12.30 o 
   3   6  40       18.44       21.75     14.16 o 
  -1   7  40       23.20       53.81     13.10 o 
   0   7  40       32.42       50.95     12.99 o 
   1   7  40       24.95       52.45     12.50 o 
   0   1  41      145.16      114.76      6.34 o 
   1   1  41      140.14      147.73      7.83 o 
  -1   2  41      187.59      179.73      8.77 o 
   0   2  41        5.50       19.76      6.08 o 
   1   2  41      193.05      175.59      9.85 o 
   2   2  41        1.15       47.51      7.64 o 
  -2   3  41      102.36      110.75      9.60 o 
  -1   3  41      144.94      148.79     11.18 o 
   0   3  41       15.27       35.54      8.66 o 
   1   3  41      142.22      136.41     10.74 o 
   2   3  41      104.34      107.44      9.02 o 
   3   3  41       60.76       67.20      9.76 o 
  -3   4  41        9.51       29.09     10.40 o 
  -2   4  41      125.11      148.16     10.92 o 
  -1   4  41      110.95      101.16     13.39 o 
   0   4  41      704.15      628.21     19.17 o 
   1   4  41      113.42      101.61     10.51 o 
   2   4  41      128.24      155.67     11.81 o 
   3   4  41        9.59       29.95     10.16 o 
   4   4  41      159.19      165.45     12.75 o 
  -4   5  41       40.43       34.97     10.44 o 
  -3   5  41      170.71      180.48     13.71 o 
  -2   5  41      156.92      129.59     12.10 o 
  -1   5  41       98.99      111.77     11.37 o 
   0   5  41      130.51      111.39     11.48 o 
   1   5  41      100.00      104.68     12.64 o 
   2   5  41      158.01      134.51     13.17 o 
   3   5  41      169.97      174.11     14.25 o 
   4   5  41       40.18       30.53     15.35 o 
  -3   6  41       70.01       88.50     12.33 o 
  -2   6  41       12.45       18.29     10.24 o 
  -1   6  41       23.15       32.76      9.89 o 
   0   6  41       84.50      102.03     13.11 o 
   1   6  41       22.50       30.08     12.18 o 
   2   6  41       12.50        8.79     11.60 o 
   3   6  41       70.63       93.30     17.47 o 
   0   7  41      111.10      136.25     15.45 o 
   0   1  42      100.16       80.76      5.98 o 
   1   1  42       21.77       55.89      6.70 o 
  -1   2  42      300.62      265.14      9.85 o 
   0   2  42       11.39       53.17      8.58 o 
   1   2  42      293.27      243.66     12.63 o 
   2   2  42      321.19      237.48     11.03 o 
  -2   3  42      228.71      202.58     11.18 o 
  -1   3  42      140.26      152.69     11.31 o 
   0   3  42      163.62      157.81     11.27 o 
   1   3  42      137.14      155.77     11.13 o 
   2   3  42      224.87      194.80     12.91 o 
   3   3  42        9.88       20.09      8.26 o 
  -3   4  42      380.99      391.15     16.82 o 
  -2   4  42      245.43      244.92     12.85 o 
  -1   4  42       53.84       64.08      9.83 o 
   0   4  42       32.40       54.84     10.87 o 
   1   4  42       50.78       56.02      9.62 o 
   2   4  42      244.93      233.54     14.95 o 
   3   4  42      380.56      365.29     17.62 o 
   4   4  42      156.74      146.58     12.31 o 
  -4   5  42       28.33       45.42     10.55 o 
  -3   5  42      188.15      218.49     14.63 o 
  -2   5  42       25.29       40.96     10.14 o 
  -1   5  42      171.61      139.06     12.17 o 
   0   5  42       90.36       94.05     11.14 o 
   1   5  42      166.22      146.47     13.91 o 
   2   5  42       23.30       33.93     10.99 o 
   3   5  42      187.14      184.33     17.57 o 
   4   5  42       29.39       54.79     11.77 o 
  -3   6  42      298.30      297.38     17.43 o 
  -2   6  42       36.67       40.52     11.16 o 
  -1   6  42       59.60       73.01     11.25 o 
   0   6  42       41.86       36.69     11.21 o 
   1   6  42       60.69       72.32     13.74 o 
   2   6  42       37.78       43.64     12.92 o 
   3   6  42      299.22      277.06     24.27 o 
   0   1  43        5.92        9.42      4.74 o 
   1   1  43      958.52      830.93     15.38 o 
  -1   2  43      110.21      140.64      9.49 o 
   0   2  43     1499.11     1257.90     31.58 o 
   1   2  43      108.43      142.08      8.34 o 
   2   2  43        8.99       31.17      8.20 o 
  -2   3  43      212.60      232.07     11.87 o 
  -1   3  43      839.37      765.30     20.04 o 
   0   3  43      625.11      581.06     17.68 o 
   1   3  43      845.68      745.97     19.48 o 
   2   3  43      216.43      238.36     12.74 o 
   3   3  43       38.53       63.91      9.90 o 
  -3   4  43       35.65       54.65      9.80 o 
  -2   4  43       91.13      106.38     10.33 o 
  -1   4  43      169.18      172.25     12.53 o 
   0   4  43      353.21      314.25     14.61 o 
   1   4  43      166.69      179.45     12.26 o 
   2   4  43       95.37      101.26     12.25 o 
   3   4  43       34.85       48.83     10.57 o 
   4   4  43        0.09       22.41      9.13 o 
  -4   5  43       26.04       25.55      9.85 o 
  -3   5  43      172.40      197.16     14.26 o 
  -2   5  43       67.17       75.77     11.21 o 
  -1   5  43       69.32       58.95     10.39 o 
   0   5  43      375.94      307.09     15.67 o 
   1   5  43       67.73       57.68     11.48 o 
   2   5  43       61.91       72.88     12.05 o 
   3   5  43      172.87      181.72     17.82 o 
   4   5  43       26.10       25.32     10.81 o 
  -3   6  43       54.05       86.14     12.46 o 
  -2   6  43      404.13      399.95     19.22 o 
  -1   6  43        6.66       31.66      9.95 o 
   0   6  43       15.18       21.83     10.69 o 
   1   6  43        7.23       29.84     12.78 o 
   2   6  43      405.91      384.04     22.31 o 
   3   6  43       55.06       78.32     15.28 o 
   0   0  44     2114.01     2016.35     42.06 o 
   0   1  44      108.08       91.71      7.12 o 
   1   1  44        8.12      139.41      8.50 o 
  -1   2  44     1035.27      945.78     25.50 o 
   0   2  44     1840.58     1734.96     28.24 o 
   1   2  44     1030.65      899.49     20.32 o 
   2   2  44      329.68      278.08     12.02 o 
  -2   3  44      484.41      474.86     15.43 o 
  -1   3  44      261.53      294.85     14.02 o 
   0   3  44      196.58      204.89     12.37 o 
   1   3  44      248.92      273.31     13.45 o 
   2   3  44      469.66      502.43     17.06 o 
   3   3  44       76.49       79.66     10.08 o 
  -3   4  44      200.31      191.25     13.27 o 
  -2   4  44      138.24      145.58     10.99 o 
  -1   4  44       56.41       52.95      9.77 o 
   0   4  44        1.11       33.20      8.78 o 
   1   4  44       53.05       62.75      9.80 o 
   2   4  44      134.88      137.98     13.14 o 
   3   4  44      200.31      190.15     14.53 o 
   4   4  44      210.92      201.65     13.98 o 
  -4   5  44        5.83       17.29      9.60 o 
  -3   5  44       18.88       43.02     10.38 o 
  -2   5  44      304.23      317.24     16.53 o 
  -1   5  44       66.01       52.37      9.59 o 
   0   5  44        1.36       23.61      9.39 o 
   1   5  44       68.33       63.36     11.62 o 
   2   5  44      296.52      300.29     17.44 o 
   3   5  44       18.51       41.87     13.60 o 
   4   5  44        5.30        8.45     10.19 o 
  -2   6  44       75.60      113.82     13.43 o 
  -1   6  44      382.11      391.25     18.61 o 
   0   6  44        4.08        9.60     10.38 o 
   1   6  44      382.04      372.32     22.35 o 
   2   6  44       78.20      105.00     15.57 o 
   0   1  45      586.75      488.73     13.73 o 
   1   1  45     2091.73     1785.76     22.31 o 
  -1   2  45      953.34      830.62     18.47 o 
   0   2  45       13.77      105.71     15.82 o 
   1   2  45      966.98      844.33     16.40 o 
   2   2  45       29.41       54.18     13.27 o 
  -2   3  45      185.81      191.75     11.38 o 
  -1   3  45      232.98      277.71     13.86 o 
   0   3  45       15.39       36.11      8.94 o 
   1   3  45      234.78      280.79     13.60 o 
   2   3  45      188.59      190.28     11.88 o 
   3   3  45      359.70      408.95     16.98 o 
  -3   4  45       49.87       68.00     10.16 o 
  -2   4  45       29.77       43.67      9.50 o 
  -1   4  45      203.23      166.09     12.29 o 
   0   4  45      141.15      132.97     11.46 o 
   1   4  45      201.24      168.46     12.33 o 
   2   4  45       29.34       37.99     10.41 o 
   3   4  45       47.32       71.44     11.72 o 
   4   4  45      136.04      128.70     12.36 o 
  -4   5  45       11.36       17.30      9.88 o 
  -3   5  45       38.57       43.83     10.69 o 
  -2   5  45      359.68      353.12     17.29 o 
  -1   5  45      101.52       87.45     10.51 o 
   0   5  45       74.24      108.94     12.03 o 
   1   5  45      106.11       94.17     12.55 o 
   2   5  45      366.98      367.23     18.86 o 
   3   5  45       41.68       45.95     13.88 o 
   4   5  45       11.52       19.63     10.85 o 
  -2   6  45       42.22       47.01     11.59 o 
  -1   6  45      171.10      198.86     15.02 o 
   0   6  45      173.27      188.42     16.13 o 
   1   6  45      174.80      201.36     18.35 o 
   2   6  45       41.79       50.45     12.40 o 
   0   1  46       32.29       67.57      7.90 o 
   1   1  46     1079.81      904.65     16.46 o 
  -1   2  46      839.44      770.41     17.43 o 
   0   2  46        1.09       31.50      7.58 o 
   1   2  46      841.49      803.02     17.82 o 
   2   2  46       29.33       80.72      9.00 o 
  -2   3  46      643.08      623.67     19.01 o 
  -1   3  46      117.68      135.74     11.29 o 
   0   3  46      131.59      122.41     10.89 o 
   1   3  46      121.93      136.42     11.03 o 
   2   3  46      655.33      639.16     18.72 o 
   3   3  46      235.31      273.93     14.25 o 
  -3   4  46      127.93      129.04     12.09 o 
  -2   4  46       95.18      103.09     11.09 o 
  -1   4  46       89.50       77.45     11.25 o 
   0   4  46      356.77      353.69     15.85 o 
   1   4  46       86.57       86.88     10.48 o 
   2   4  46       90.66      107.56     12.28 o 
   3   4  46      122.77      132.92     13.75 o 
   4   4  46       11.52       30.87     11.22 o 
  -3   5  46       45.57       51.97     10.99 o 
  -2   5  46      134.10      145.63     13.15 o 
  -1   5  46       13.68       24.08      9.09 o 
   0   5  46       13.75       16.46      9.72 o 
   1   5  46       13.47       24.97     10.55 o 
   2   5  46      138.12      138.60     13.84 o 
   3   5  46       43.97       38.40     13.64 o 
  -1   6  46        7.86       25.60     10.54 o 
   0   6  46      316.02      282.77     18.20 o 
   1   6  46        9.02       26.54     13.06 o 
   0   1  47      536.19      444.01     13.58 o 
   1   1  47      215.13      218.45     10.99 o 
  -1   2  47       91.42      134.91      9.76 o 
   0   2  47       99.44       85.42      8.64 o 
   1   2  47       87.44      130.70      9.70 o 
   2   2  47     1103.54      936.51     21.79 o 
  -2   3  47       85.32      130.72     11.27 o 
  -1   3  47      187.32      174.41     12.15 o 
   0   3  47        7.73       25.28      8.45 o 
   1   3  47      189.92      180.82     12.08 o 
   2   3  47       85.40      131.93     12.34 o 
   3   3  47      338.96      321.62     15.19 o 
  -3   4  47       90.25       92.99     11.18 o 
  -2   4  47      228.64      195.26     13.22 o 
  -1   4  47       25.06       26.15      9.30 o 
   0   4  47       28.69       64.21     10.12 o 
   1   4  47       25.65       12.10      8.66 o 
   2   4  47      217.78      187.78     14.60 o 
   3   4  47       88.64       99.27     14.79 o 
   4   4  47      172.95      191.70     15.78 o 
  -3   5  47       35.49       24.14     10.07 o 
  -2   5  47       13.10       32.41     10.23 o 
  -1   5  47       74.40       79.11     10.66 o 
   0   5  47        3.54        9.28      9.36 o 
   1   5  47       76.57       66.16     12.12 o 
   2   5  47       12.37       24.36     10.70 o 
   3   5  47       36.95       38.56     13.26 o 
  -1   6  47        1.06       21.23     10.55 o 
   0   6  47        2.61       31.12     11.60 o 
   1   6  47        1.04       14.26     12.05 o 
   0   0  48       13.57        0.00     10.82 o 
   0   1  48       86.27      118.02      8.85 o 
   1   1  48      181.33      130.95      8.42 o 
  -1   2  48       49.25       62.88      8.50 o 
   0   2  48      121.76      143.29      9.90 o 
   1   2  48       46.98       54.42      8.94 o 
   2   2  48      828.27      838.49     21.05 o 
  -2   3  48       71.07       64.11      9.79 o 
  -1   3  48       61.24       70.27     10.12 o 
   0   3  48      281.77      255.39     13.39 o 
   1   3  48       64.01       69.96      9.44 o 
   2   3  48       69.13       62.20     10.83 o 
   3   3  48      392.12      369.86     18.31 o 
  -3   4  48       41.77       44.73      9.82 o 
  -2   4  48       15.12       37.55      9.27 o 
  -1   4  48       36.05       36.70      9.52 o 
   0   4  48      224.11      204.24     13.41 o 
   1   4  48       36.99       37.46      9.36 o 
   2   4  48       13.95       46.54     10.56 o 
   3   4  48       41.43       51.37     13.35 o 
   4   4  48       49.90       49.05     12.06 o 
  -3   5  48       44.32       49.69     11.23 o 
  -2   5  48       52.73       58.79     11.03 o 
  -1   5  48      117.25       88.53     10.81 o 
   0   5  48        1.66        7.80      9.59 o 
   1   5  48      117.33      103.01     13.34 o 
   2   5  48       52.08       49.16     11.37 o 
   3   5  48       43.09       35.91     13.77 o 
   0   1  49       52.80       73.02      8.17 o 
   1   1  49        1.58       15.35      6.42 o 
  -1   2  49      104.17       92.14      9.14 o 
   0   2  49      279.11      224.06     13.94 o 
   1   2  49      104.18       91.08      9.90 o 
   2   2  49       52.04      116.83     10.80 o 
  -2   3  49      271.36      229.84     13.43 o 
  -1   3  49       63.28       50.34      9.74 o 
   0   3  49      115.48      112.01     10.92 o 
   1   3  49       63.50       52.38      9.33 o 
   2   3  49      270.71      235.80     15.13 o 
   3   3  49      144.08      142.60     13.43 o 
  -3   4  49      108.37      113.64     11.88 o 
  -2   4  49       76.41       84.90     10.91 o 
  -1   4  49       42.33       45.08      9.83 o 
   0   4  49       67.94       87.27     10.88 o 
   1   4  49       41.05       30.50      9.26 o 
   2   4  49       76.99       85.51     15.52 o 
   3   4  49      106.55       90.12     14.58 o 
   4   4  49       26.24       34.23     11.43 o 
  -2   5  49       62.52       77.83     11.59 o 
  -1   5  49      107.37      117.03     11.87 o 
   0   5  49        4.62       24.48     10.05 o 
   1   5  49      106.78      112.69     13.75 o 
   2   5  49       62.79       77.22     12.52 o 
   0   1  50       39.83       51.17      7.98 o 
   1   1  50      104.19       84.19      8.63 o 
  -1   2  50      203.93      195.37     12.27 o 
   0   2  50      317.24      277.76     13.52 o 
   1   2  50      205.44      201.96     12.27 o 
   2   2  50       55.47       72.66     10.06 o 
  -2   3  50      161.23      171.83     12.60 o 
  -1   3  50       40.21       42.52      9.50 o 
   0   3  50       60.34       54.04      9.64 o 
   1   3  50       43.60       49.81      9.49 o 
   2   3  50      158.82      171.46     13.93 o 
   3   3  50        8.66       60.06     11.28 o 
  -3   4  50       24.66       35.44     10.01 o 
  -2   4  50      244.04      220.78     14.35 o 
  -1   4  50       33.76       31.57      9.50 o 
   0   4  50      274.30      250.50     14.35 o 
   1   4  50       35.32       36.06      9.43 o 
   2   4  50      243.01      200.15     15.00 o 
   3   4  50       26.03       29.84     12.74 o 
  -2   5  50        3.07       26.99     10.48 o 
  -1   5  50       73.12       90.49     11.33 o 
   0   5  50        6.59       23.26     10.05 o 
   1   5  50       74.78       91.73     13.46 o 
   2   5  50        2.88       27.32     10.92 o 
   0   1  51      195.68      137.51      9.52 o 
   1   1  51       67.94       97.87      8.93 o 
  -1   2  51       36.74       72.69     10.00 o 
   0   2  51       75.36       67.05      9.54 o 
   1   2  51       36.47       53.65      9.21 o 
   2   2  51      336.61      251.13     15.21 o 
  -2   3  51       98.90      110.24     11.46 o 
  -1   3  51      114.38      147.88     12.22 o 
   0   3  51      216.61      243.77     13.70 o 
   1   3  51      114.47      132.19     11.46 o 
   2   3  51       99.11      118.73     15.10 o 
   3   3  51      644.95      584.69     22.57 o 
  -3   4  51       48.99       71.35     11.31 o 
  -2   4  51       41.05       45.71     10.29 o 
  -1   4  51      271.14      269.80     15.22 o 
   0   4  51       74.65       82.71     10.85 o 
   1   4  51      269.68      287.61     15.43 o 
   2   4  51       41.76       40.44     12.90 o 
   3   4  51       48.32       52.56     14.14 o 
  -1   5  51      295.26      278.80     15.09 o 
   0   5  51      376.93      377.20     18.36 o 
   1   5  51      300.07      284.47     18.49 o 
   0   0  52     2513.09     2345.83     76.51 o 
   0   1  52       77.60       72.22      8.42 o 
   1   1  52       79.31       99.74     10.47 o 
  -1   2  52      185.20      176.74     11.99 o 
   0   2  52        9.14       26.94      8.72 o 
   1   2  52      189.17      171.50     11.82 o 
   2   2  52      150.03      136.10     15.05 o 
  -2   3  52      109.98      101.51     11.33 o 
  -1   3  52      142.31      147.13     12.00 o 
   0   3  52      607.85      450.79     17.42 o 
   1   3  52      137.01      140.79     11.81 o 
   2   3  52      109.64      108.05     15.24 o 
   3   3  52      166.58      176.14     17.66 o 
  -3   4  52       33.43       30.66     11.74 o 
  -2   4  52       55.90       57.81     10.64 o 
  -1   4  52        1.07       39.75     10.28 o 
   0   4  52        1.34        4.28      8.76 o 
   1   4  52        0.96       34.16      9.86 o 
   2   4  52       57.85       45.41     12.76 o 
   3   4  52       35.30       27.02     13.84 o 
  -1   5  52       57.96       82.13     11.42 o 
   0   5  52       90.91      137.71     13.67 o 
   1   5  52       54.93       81.93     13.53 o 
   0   1  53       80.31       87.97      9.01 o 
   1   1  53      201.31      201.58     12.52 o 
  -1   2  53       53.06       65.40      9.83 o 
   0   2  53      398.81      383.60     15.73 o 
   1   2  53       49.75       60.71      9.72 o 
   2   2  53      427.17      361.22     20.83 o 
  -2   3  53      175.39      169.35     13.06 o 
  -1   3  53      454.39      429.18     17.53 o 
   0   3  53      517.30      461.94     17.91 o 
   1   3  53      453.92      418.39     17.07 o 
   2   3  53      172.30      166.11     16.95 o 
   3   3  53       21.08       59.61     14.33 o 
  -2   4  53      196.00      186.66     15.64 o 
  -1   4  53      357.80      313.32     16.52 o 
   0   4  53       18.98       19.96      9.44 o 
   1   4  53      355.55      306.24     16.06 o 
   2   4  53      197.72      177.60     17.64 o 
   0   1  54      403.26      325.45     13.25 o 
   1   1  54     1383.00     1187.48     25.17 o 
  -1   2  54      238.65      224.91     13.45 o 
   0   2  54      584.14      447.31     16.97 o 
   1   2  54      232.07      214.91     13.10 o 
   2   2  54       23.18       63.05     13.34 o 
  -2   3  54       24.00       45.04     11.43 o 
  -1   3  54        4.86       45.48      9.94 o 
   0   3  54       69.34      115.83     11.77 o 
   1   3  54        5.27       56.38     10.46 o 
   2   3  54       23.93       40.45     13.33 o 
   3   3  54        0.03        5.57     12.24 o 
  -2   4  54       27.61       44.10     10.41 o 
  -1   4  54        0.42       37.82     10.41 o 
   0   4  54       25.29       17.64      9.50 o 
   1   4  54        0.83       30.63     11.31 o 
   2   4  54       27.35       28.65     12.85 o 
   0   1  55      131.45      158.93     10.56 o 
   1   1  55       51.12      140.75     12.89 o 
  -1   2  55      300.14      257.85     14.03 o 
   0   2  55       51.27       83.07     10.48 o 
   1   2  55      296.03      263.34     16.38 o 
   2   2  55       23.57       40.64     12.54 o 
  -2   3  55       28.68       23.93     10.71 o 
  -1   3  55       66.61       62.98     10.97 o 
   0   3  55       12.81       15.86      9.41 o 
   1   3  55       65.73       75.51     10.95 o 
   2   3  55       27.63       18.50     12.67 o 
   3   3  55        0.84       17.19     13.05 o 
  -1   4  55       57.07       48.08     10.86 o 
   0   4  55       38.05       40.33     11.16 o 
   1   4  55       55.91       52.70     10.76 o 
   0   0  56       12.25       28.84     20.83 o 
   0   1  56       58.39       69.34     10.02 o 
   1   1  56       43.68       57.97     10.29 o 
  -1   2  56       43.27       65.23     10.38 o 
   0   2  56       49.60       58.03     10.16 o 
   1   2  56       42.91       61.35     11.83 o 
   2   2  56        1.04        3.80     11.23 o 
  -2   3  56       32.95       33.47     10.93 o 
  -1   3  56       99.11       92.55     11.66 o 
   0   3  56        7.78       18.91      9.36 o 
   1   3  56       98.28       99.75     11.64 o 
   2   3  56       32.79       24.56     13.08 o 
  -1   4  56       46.83       56.12     11.22 o 
   0   4  56        2.50        2.92      9.46 o 
   1   4  56       46.34       53.40     12.41 o 
   0   1  57       78.74      112.84     13.06 o 
   1   1  57       59.64       81.75     10.86 o 
  -1   2  57       90.03      109.13     13.42 o 
   0   2  57        0.99       26.29      8.86 o 
   1   2  57       86.76       96.88     12.87 o 
   2   2  57        0.02       14.21     11.64 o 
  -2   3  57       14.07       22.07     12.99 o 
  -1   3  57       99.10       96.67     12.03 o 
   0   3  57       70.47       57.18     12.12 o 
   1   3  57       99.58      105.75     12.00 o 
   2   3  57       13.99       18.62     13.11 o 
   0   1  58        1.77       29.15     11.11 o 
   1   1  58       18.29       15.22      9.38 o 
  -1   2  58       64.53      101.19     13.26 o 
   0   2  58      174.26      148.67     12.48 o 
   1   2  58       63.39       96.21     12.78 o 
   2   2  58      131.97      107.86     15.55 o 
  -1   3  58       63.71       60.33     11.20 o 
   0   3  58      150.87      150.51     13.05 o 
   1   3  58       63.18       61.16     10.94 o 
   0   1  59      223.12      217.00     16.41 o 
   1   1  59        0.07        4.83      9.22 o 
  -1   2  59      359.71      325.66     18.73 o 
   0   2  59       10.48       25.47      9.39 o 
   1   2  59      360.64      353.54     18.97 o 
   2   2  59      238.35      196.72     18.56 o 
   0   3  59      140.90      113.08     12.47 o 
   0   0  60        0.30       -2.00     20.23 o 
   0   1  60      299.04      287.84     17.81 o 
   1   1  60      125.40      122.05     12.37 o 
  -1   2  60      227.80      217.43     18.75 o 
   0   2  60      172.84      139.07     14.33 o 
   1   2  60      234.48      244.53     16.98 o 
   0   1  61       65.42       75.34     13.32 o 
   1   1  61      406.49      353.03     22.66 o 
   0   2  61      150.05      174.00     15.74 o 
   0   1  62       22.52        8.72     13.99 o 
                                                 
